# Supplementary material for: RNA Sequence Analysis of Human Huntington Disease Brain Reveals an Extensive Increase in Inflammatory and Developmental Gene Expression
Source: PLoS One. 2015 Dec 4;10(12):e0143563. doi: 10.1371/journal.pone.0143563 (PMC4670106; doi:10.1371/journal.pone.0143563)
Supplement: S1 File — (XLSX) [file pone.0143563.s001.xlsx]

## Sheet: A.all_genes_DE_stats
ENSG	symbol	baseMean	HD.mean	Control.mean	log2FoldChange	lfcSE	stat	pvalue	padj	DES
ENSG00000069011.10	PITX1	5.64567	18.6843	0.323793	4.76966	0.366367	13.0188	9.56753e-39	2.68723e-34	903.99
ENSG00000170689.8	HOXB9	2.54284	8.72328	0.0202133	4.76079	0.456017	10.4399	1.62917e-25	2.28793e-21	249.873
ENSG00000180818.4	HOXC10	2.80112	9.51509	0.0607212	4.57398	0.450077	10.1627	2.91043e-24	2.72484e-20	250.667
ENSG00000005073.5	HOXA11	1.96812	6.79002	0	4.704	0.464199	10.1336	3.91948e-24	2.75216e-20	181.09
ENSG00000253293.3	HOXA10	3.49095	11.3992	0.263077	4.27331	0.424646	10.0632	8.03136e-24	4.51154e-20	288.597
ENSG00000128710.5	HOXD10	2.57123	8.77158	0.0404707	4.60245	0.459701	10.0118	1.35211e-23	6.32945e-20	227.196
ENSG00000151615.3	POU4F2	3.27509	10.6547	0.262991	3.96223	0.399432	9.91967	3.41902e-23	1.37186e-19	244.775
ENSG00000106031.6	HOXA13	2.45671	8.02965	0.182045	4.1659	0.422502	9.86007	6.20041e-23	2.17689e-19	190.996
ENSG00000128709.10	HOXD9	2.22687	7.18692	0.202358	3.65729	0.414984	8.81308	1.21754e-18	3.79967e-15	117.443
ENSG00000175879.7	HOXD8	1.70984	5.60148	0.121413	3.86684	0.441813	8.75221	2.09214e-18	5.87621e-15	94.09
ENSG00000152779.12	SLC16A12	55.422	167.666	9.60801	3.51388	0.405781	8.65955	4.73645e-18	1.10861e-14	2717.73
ENSG00000106004.4	HOXA5	2.19803	7.08753	0.202308	3.87962	0.447708	8.66552	4.49476e-18	1.10861e-14	119.003
ENSG00000113196.2	HAND1	1.93933	6.24475	0.182012	3.7033	0.434147	8.53005	1.46282e-17	3.16048e-14	96.9574
ENSG00000171540.6	OTP	3.20356	9.16907	0.768658	2.99854	0.356333	8.41499	3.92922e-17	7.88286e-14	125.87
ENSG00000056736.5	IL17RB	1311.1	2144.33	971.006	1.39276	0.171001	8.14473	3.80133e-16	7.11787e-13	22182.2
ENSG00000163817.11	SLC6A20	173.037	433.282	66.8139	2.35539	0.297614	7.91424	2.4876e-15	4.36683e-12	4629.92
ENSG00000197757.7	HOXC6	1.32181	4.41157	0.0606846	3.60889	0.45991	7.84695	4.26279e-15	7.04288e-12	53.1992
ENSG00000183943.5	PRKX	604.75	900.292	484.12	1.41915	0.181957	7.79935	6.22263e-15	9.19869e-12	9471.66
ENSG00000112303.9	VNN2	25.7452	62.9012	10.5795	2.49089	0.319211	7.80327	6.03225e-15	9.19869e-12	707.739
ENSG00000180229.8	HERC2P3	1987.23	3987.18	1170.92	2.06867	0.266371	7.76614	8.09157e-15	1.13634e-11	44991.9
ENSG00000166426.7	CRABP1	365.467	867.697	160.474	2.15189	0.286036	7.52314	5.34742e-14	7.15204e-11	7978.91
ENSG00000150782.7	IL18	156.799	328.856	86.572	2.02302	0.269481	7.50709	6.04544e-14	7.7181e-11	3207.76
ENSG00000168779.14	SHOX2	6.22089	16.7027	1.94259	2.59058	0.346585	7.47459	7.74423e-14	9.45705e-11	161.548
ENSG00000106809.6	OGN	513.084	1554.78	87.9033	3.09656	0.414691	7.46715	8.19511e-14	9.59067e-11	15916.8
ENSG00000100985.7	MMP9	11.6666	29.7915	4.26862	2.59754	0.348314	7.45746	8.8209e-14	9.9101e-11	303.162
ENSG00000146278.10	PNRC1	1874.12	2611.27	1573.24	0.787522	0.106119	7.42109	1.16161e-13	1.25485e-10	14613.6
ENSG00000127083.7	OMD	204.562	479.293	92.4262	2.07843	0.281099	7.39395	1.42528e-13	1.48266e-10	4178.95
ENSG00000152467.5	ZSCAN1	135.151	86.1529	155.151	-1.0896	0.147603	-7.38197	1.55959e-13	1.56444e-10	1443.99
ENSG00000137462.6	TLR2	225.497	379.96	162.451	1.78483	0.243734	7.32284	2.42783e-13	2.35139e-10	3875.28
ENSG00000134294.9	SLC38A2	5448.3	9251.67	3895.91	1.31278	0.179998	7.29332	3.02416e-13	2.83132e-10	68291.6
ENSG00000240990.5	HOXA11-AS	1.75269	5.60055	0.182142	3.27424	0.451208	7.2566	3.96932e-13	3.59633e-10	54.1974
ENSG00000096060.10	FKBP5	1761.45	2871.43	1308.4	1.67161	0.231181	7.23076	4.80306e-13	4.21573e-10	27604.8
ENSG00000198417.5	MT1F	1056.78	2073.24	641.899	1.72971	0.239867	7.21111	5.54962e-13	4.7234e-10	17046.7
ENSG00000112175.6	BMP5	78.5608	241.056	12.236	3.14898	0.437232	7.20208	5.93004e-13	4.89873e-10	2303.14
ENSG00000125772.8	GPCPD1	1758.53	1058.65	2044.2	-1.13613	0.157851	-7.19752	6.13187e-13	4.92074e-10	18596.7
ENSG00000126778.6	SIX1	43.8704	122.754	11.6729	2.6599	0.370211	7.18483	6.72932e-13	5.25018e-10	1082.87
ENSG00000100906.6	NFKBIA	1914.36	3092.37	1433.53	1.10504	0.15408	7.17187	7.39797e-13	5.61586e-10	19569.1
ENSG00000102362.11	SYTL4	468.893	842.45	316.421	1.8777	0.262663	7.14871	8.76004e-13	6.47482e-10	8090.18
ENSG00000003989.12	SLC7A2	1280.58	2508.42	779.419	1.97624	0.277039	7.13341	9.79114e-13	7.05138e-10	23160.5
ENSG00000172296.8	SPTLC3	83.3641	209.409	31.9173	2.44736	0.345045	7.09289	1.31336e-12	9.22208e-10	1843.38
ENSG00000205364.3	MT1M	1326.08	2493.28	849.675	1.73223	0.244643	7.08065	1.43484e-12	9.82933e-10	20690.9
ENSG00000164093.10	PITX2	0.976803	3.2709	0.0404366	3.40383	0.482129	7.06	1.66499e-12	1.11344e-09	29.7687
ENSG00000096696.9	DSP	407.59	1060.31	141.172	2.34931	0.333868	7.03663	1.9695e-12	1.28645e-09	8513.23
ENSG00000124107.5	SLPI	100.255	279.414	27.1286	2.71848	0.39056	6.96046	3.39158e-12	2.11687e-09	2364.1
ENSG00000115590.9	IL1R2	15.5025	44.4137	3.70201	3.03755	0.436281	6.96238	3.34581e-12	2.11687e-09	408.469
ENSG00000162909.13	CAPN2	3810.05	5088.31	3288.31	0.881803	0.126863	6.9508	3.63212e-12	2.21772e-09	29075.3
ENSG00000198743.5	SLC5A3	1323.6	2150.51	986.087	1.2207	0.178199	6.8502	7.37461e-12	4.40703e-09	13500.7
ENSG00000163884.3	KLF15	1024.82	1485.13	836.945	1.2381	0.183201	6.75815	1.39764e-11	8.17823e-09	10261.5
ENSG00000163221.7	S100A12	25.1006	72.2247	5.86633	2.96151	0.438761	6.7497	1.48155e-11	8.49228e-09	599.962
ENSG00000168209.4	DDIT4	1528.85	2565.12	1105.89	1.5086	0.223828	6.74001	1.58374e-11	8.8965e-09	18568.6
ENSG00000167588.8	GPD1	332.345	161.685	402.003	-1.37703	0.204996	-6.71734	1.85073e-11	1.01925e-08	3657.41
ENSG00000142494.9	SLC47A1	322.183	690.435	171.876	1.80495	0.27016	6.68106	2.37217e-11	1.26911e-08	4592.02
ENSG00000243836.1	WDR86-AS1	46.5415	126.673	13.8346	2.50559	0.375412	6.67424	2.48517e-11	1.26911e-08	920.842
ENSG00000205929.5	C21orf62	57.7195	101.411	39.886	1.86441	0.279309	6.67506	2.4713e-11	1.26911e-08	849.763
ENSG00000268592.1	RP11-244K5.8	20.6151	3.27263	27.6937	-2.53685	0.379989	-6.67612	2.45356e-11	1.26911e-08	412.967
ENSG00000128714.5	HOXD13	0.675187	2.3294	0	3.27672	0.49122	6.67057	2.5481e-11	1.27801e-08	17.4635
ENSG00000265710.1	AL161772.1	5.01382	0.198268	6.97935	-3.07745	0.461675	-6.66583	2.6317e-11	1.29678e-08	121.696
ENSG00000226673.1	RP11-359N11.2	2.24097	6.69073	0.424746	2.9914	0.449199	6.65941	2.74933e-11	1.33139e-08	52.7958
ENSG00000168229.3	PTGDR	46.9999	126.021	14.7464	2.49028	0.374259	6.65389	2.85439e-11	1.35884e-08	920.758
ENSG00000147606.4	SLC26A7	31.2738	79.3522	11.6499	2.3568	0.354679	6.64488	3.03469e-11	1.42059e-08	578.41
ENSG00000168453.10	HR	1939.29	1216	2234.5	-0.98581	0.148937	-6.61898	3.61693e-11	1.66539e-08	14870.6
ENSG00000200127.1	Y_RNA	25.2287	50.1628	15.0516	1.93444	0.293238	6.59683	4.20041e-11	1.90285e-08	376.792
ENSG00000111817.11	DSE	268.757	395.233	217.135	1.09672	0.167242	6.55766	5.46595e-11	2.43686e-08	2243.98
ENSG00000130600.10	H19	95.1076	212.587	47.157	2.12126	0.323932	6.54848	5.81265e-11	2.55093e-08	1531.93
ENSG00000112499.7	SLC22A2	25.83	81.2828	3.19616	3.08932	0.473663	6.52218	6.92931e-11	2.99421e-08	600.37
ENSG00000183072.9	NKX2-5	1.98279	5.99765	0.344072	2.81065	0.432548	6.49791	8.14453e-11	3.46599e-08	41.5751
ENSG00000186298.7	PPP1CC	3056.11	3949.24	2691.57	0.561675	0.0864827	6.49466	8.32239e-11	3.48882e-08	12800.8
ENSG00000069702.6	TGFBR3	677.215	1089.4	508.976	1.37614	0.212997	6.46084	1.04122e-10	4.30069e-08	6865.12
ENSG00000241781.2	AL161626.1	1167.51	133.633	1589.51	-2.47352	0.383302	-6.45319	1.0952e-10	4.45808e-08	21228.3
ENSG00000125144.9	MT1G	1431.72	2941.83	815.348	1.74851	0.273452	6.39422	1.61365e-10	6.47464e-08	17996.3
ENSG00000112299.7	VNN1	8.97903	23.1479	3.19582	2.42349	0.379371	6.38818	1.67874e-10	6.64094e-08	156.192
ENSG00000138772.8	ANXA3	374.455	635.644	267.847	1.24406	0.194862	6.38434	1.7214e-10	6.647e-08	3343.55
ENSG00000092607.9	TBX15	45.0105	103.096	21.3023	1.98533	0.310996	6.38379	1.7276e-10	6.647e-08	641.376
ENSG00000131668.9	BARX1	4.28171	11.1531	1.47705	2.27994	0.357423	6.37883	1.78446e-10	6.773e-08	69.9862
ENSG00000112312.5	GMNN	372.142	546.78	300.861	1.04418	0.16394	6.36929	1.8991e-10	7.11201e-08	2777.6
ENSG00000115648.9	MLPH	47.1336	116.27	18.9147	2.11992	0.333231	6.3617	1.99528e-10	7.37386e-08	712.655
ENSG00000022976.11	ZNF839	726.263	596.753	779.125	-0.490741	0.0772842	-6.34983	2.15553e-10	7.86265e-08	2532.07
ENSG00000111087.5	GLI1	101.854	179.624	70.1116	1.64409	0.25905	6.34662	2.20103e-10	7.92569e-08	1189.11
ENSG00000205116.3	TMEM88B	213.057	40.8468	283.347	-2.1883	0.345328	-6.33686	2.34501e-10	8.33726e-08	3300.44
ENSG00000108950.7	FAM20A	130.638	312.272	56.5016	2.05616	0.324882	6.32893	2.46861e-10	8.66698e-08	1896.97
ENSG00000165474.5	GJB2	151.376	372.47	61.1333	2.212	0.349927	6.32132	2.59332e-10	8.9924e-08	2359.35
ENSG00000169715.10	MT1E	2626.91	4505.68	1860.06	1.37587	0.217992	6.31156	2.76238e-10	9.46181e-08	25386.8
ENSG00000180447.5	GAS1	258.507	515.412	153.648	1.57662	0.250762	6.28731	3.2302e-10	1.09309e-07	2837.21
ENSG00000106511.5	MEOX2	29.0769	54.5706	18.6713	1.58639	0.252423	6.28464	3.28619e-10	1.0988e-07	321.003
ENSG00000142449.8	FBN3	54.7699	33.0617	63.6303	-1.3552	0.215945	-6.27567	3.48123e-10	1.15032e-07	515.055
ENSG00000121083.6	DYNLL2	10139.9	8138.57	10956.7	-0.564366	0.0904164	-6.24186	4.32411e-10	1.40171e-07	39218.9
ENSG00000261416.1	RP11-455F5.5	25.5586	14.9203	29.9008	-1.31957	0.211429	-6.24122	4.34184e-10	1.40171e-07	231.139
ENSG00000113916.13	BCL6	2765.04	3771.68	2354.17	1.05048	0.168671	6.228	4.7244e-10	1.50789e-07	19814.3
ENSG00000163464.7	CXCR1	8.24622	22.4525	2.44773	2.62674	0.422458	6.21774	5.04367e-10	1.5917e-07	147.252
ENSG00000131650.9	KREMEN2	131.631	79.0178	153.106	-1.06926	0.172095	-6.21316	5.19303e-10	1.62063e-07	955.719
ENSG00000264462.1	MIR3648	13.7096	0.594819	19.0625	-2.83517	0.456817	-6.20635	5.42279e-10	1.67373e-07	263.388
ENSG00000164761.4	TNFRSF11B	157.651	344.91	81.2185	2.1766	0.351039	6.20044	5.63066e-10	1.70052e-07	2322.87
ENSG00000167644.7	C19orf33	14.3097	35.4905	5.66447	2.30784	0.372165	6.20111	5.60675e-10	1.70052e-07	223.556
ENSG00000171130.12	ATP6V0E2	7746.88	6095.18	8421.04	-0.628889	0.101511	-6.1953	5.81735e-10	1.73821e-07	32933.7
ENSG00000128585.13	MKLN1	3105.87	4016	2734.38	0.689565	0.111372	6.19153	5.95823e-10	1.76157e-07	14465.2
ENSG00000124491.11	F13A1	321.912	732.414	154.36	1.93995	0.313412	6.18978	6.025e-10	1.76275e-07	4217.71
ENSG00000000971.11	CFH	993.508	2021.61	573.873	1.75272	0.283944	6.17275	6.71126e-10	1.90403e-07	11702.3
ENSG00000110077.10	MS4A6A	237.703	459.189	147.301	2.05083	0.33223	6.17292	6.70399e-10	1.90403e-07	3276.09
ENSG00000152049.5	KCNE4	231.078	494.407	123.597	1.95596	0.316791	6.1743	6.64568e-10	1.90403e-07	3037.45
ENSG00000126804.9	ZBTB1	1075.79	1372.92	954.518	0.655642	0.106362	6.16423	7.08289e-10	1.98937e-07	4726.66
ENSG00000187554.7	TLR5	76.7191	123.823	57.4929	1.31791	0.214239	6.15156	7.67233e-10	2.13359e-07	674.485
ENSG00000165029.11	ABCA1	649.399	949.528	526.897	1.21562	0.198754	6.1162	9.58311e-10	2.63883e-07	5193.28
ENSG00000144909.7	OSBPL11	730.233	938.657	645.162	0.828591	0.135723	6.10502	1.02787e-09	2.79462e-07	3965.4
ENSG00000173068.13	BNC2	60.7936	131.836	31.7967	1.98767	0.325636	6.10395	1.03479e-09	2.79462e-07	791.929
ENSG00000101916.11	TLR8	10.2303	23.2494	4.91638	2.27802	0.373722	6.0955	1.09094e-09	2.9182e-07	152.294
ENSG00000257894.1	RP1-78O14.1	11.2484	31.6221	2.93257	2.65295	0.437789	6.05988	1.3622e-09	3.60944e-07	192.255
ENSG00000080546.9	SESN1	2833.74	3683.28	2486.99	0.607858	0.10039	6.05496	1.40456e-09	3.6869e-07	11081.5
ENSG00000269337.1	AL591479.1	263.969	186.489	295.594	-0.955517	0.157923	-6.05054	1.44361e-09	3.75433e-07	1620.68
ENSG00000175895.3	PLEKHF2	253.844	346.772	215.914	0.821859	0.136191	6.0346	1.59361e-09	4.08371e-07	1332.88
ENSG00000169413.2	RNASE6	106.416	193.623	70.8211	1.65945	0.275016	6.03402	1.59935e-09	4.08371e-07	1128.24
ENSG00000145390.7	USP53	729.798	1110.49	574.415	1.01599	0.168451	6.0314	1.6255e-09	4.1131e-07	4734.91
ENSG00000173566.9	NUDT18	245.463	176.626	273.56	-0.857521	0.142347	-6.02414	1.7001e-09	4.21286e-07	1341.96
ENSG00000183748.4	MRC1L1	26.3221	65.0348	10.521	2.06083	0.342034	6.02521	1.68887e-09	4.21286e-07	345.836
ENSG00000268996.1	AL807752.1	18.3143	7.08931	22.896	-1.76739	0.29343	-6.02321	1.70992e-09	4.21286e-07	206.364
ENSG00000137198.5	GMPR	449.583	647.728	368.708	1.38546	0.230618	6.0076	1.88292e-09	4.59873e-07	3947.4
ENSG00000184302.6	SIX6	1.73823	5.30326	0.283111	2.7893	0.4645	6.00495	1.91386e-09	4.63402e-07	30.7102
ENSG00000116962.10	NID1	309.582	573.311	201.937	1.50066	0.249973	6.00329	1.93357e-09	4.64072e-07	2942.36
ENSG00000236753.1	AC018642.1	90.8067	127.924	75.657	0.764269	0.127337	6.00195	1.94967e-09	4.64072e-07	439.544
ENSG00000130748.6	TMEM160	740.294	360.918	895.141	-1.39335	0.232461	-5.9939	2.04872e-09	4.79521e-07	6518.17
ENSG00000214353.3	VAC14-AS1	324.585	467.317	266.327	1.27324	0.212398	5.9946	2.03992e-09	4.79521e-07	2611.56
ENSG00000198876.8	DCAF12	655.796	788.521	601.623	0.490283	0.081875	5.98819	2.12193e-09	4.92551e-07	2028.04
ENSG00000187193.8	MT1X	1593.49	2627.98	1171.25	1.51401	0.252948	5.98546	2.15781e-09	4.96773e-07	15208.4
ENSG00000057294.9	PKP2	228.81	452.393	137.552	1.53628	0.256752	5.98352	2.18369e-09	4.98645e-07	2215.33
ENSG00000168079.12	SCARA5	124.105	313.333	46.8694	2.0526	0.343195	5.98086	2.21966e-09	5.0277e-07	1604.5
ENSG00000165030.3	NFIL3	503.561	771.083	394.369	0.958912	0.160479	5.97531	2.29655e-09	5.16026e-07	3035.97
ENSG00000103995.9	CEP152	116.764	151.27	102.681	0.846981	0.141965	5.96612	2.42955e-09	5.41578e-07	619.723
ENSG00000145685.9	LHFPL2	646.965	936.8	528.665	0.950725	0.159653	5.95496	2.60133e-09	5.62274e-07	3844.32
ENSG00000104524.9	PYCRL	497.495	344.67	559.873	-0.873357	0.146693	-5.95364	2.62249e-09	5.62274e-07	2715.59
ENSG00000069869.11	NEDD4	148.654	221.154	119.062	1.06508	0.178822	5.95605	2.58405e-09	5.62274e-07	989.554
ENSG00000270164.1	AC006129.4	42.658	77.4362	28.4628	1.67357	0.281054	5.95463	2.60657e-09	5.62274e-07	446.199
ENSG00000203952.5	CCDC160	67.258	98.0371	54.6951	0.992964	0.16672	5.95588	2.58668e-09	5.62274e-07	417.408
ENSG00000164707.10	SLC13A4	304.238	725.91	132.127	2.0476	0.344158	5.9496	2.68807e-09	5.71968e-07	3888.9
ENSG00000187134.8	AKR1C1	429.217	665.964	332.585	1.03541	0.174174	5.94467	2.77009e-09	5.84989e-07	2769.97
ENSG00000182885.12	GPR97	9.12302	18.7872	5.17847	2.04207	0.343785	5.93995	2.85106e-09	5.97595e-07	115.945
ENSG00000259040.2	BLOC1S5-TXNDC5	38.1726	86.9471	18.2647	1.90247	0.320725	5.93179	2.99646e-09	6.2342e-07	450.638
ENSG00000179593.11	ALOX15B	80.9447	147.754	53.6758	1.50155	0.253386	5.92594	3.1052e-09	6.41292e-07	752.705
ENSG00000127993.10	RBM48	1222.76	1626.56	1057.95	0.780886	0.131932	5.91884	3.24223e-09	6.59888e-07	5901.42
ENSG00000166527.3	CLEC4D	1.81043	5.30419	0.384399	2.67144	0.451332	5.91902	3.23871e-09	6.59888e-07	29.8918
ENSG00000105467.4	SYNGR4	5.48645	1.83333	6.97752	-2.0502	0.347211	-5.90475	3.53188e-09	7.13669e-07	69.1377
ENSG00000155324.5	GRAMD3	2168.43	3068.41	1801.09	1.11216	0.188629	5.89604	3.72335e-09	7.46983e-07	14775.4
ENSG00000119950.16	MXI1	4245.35	5336.38	3800.03	0.610428	0.103625	5.89076	3.84424e-09	7.65767e-07	15849.2
ENSG00000101460.8	MAP1LC3A	3047.36	2272.78	3363.52	-0.728624	0.123921	-5.87974	4.10899e-09	8.07058e-07	13529
ENSG00000149809.10	TM7SF2	1241.91	862.058	1396.94	-0.789932	0.134327	-5.88065	4.08664e-09	8.07058e-07	5977.45
ENSG00000106682.10	EIF4H	9675.52	8499.32	10155.6	-0.3268	0.0556245	-5.87512	4.22542e-09	8.23546e-07	19238.4
ENSG00000260645.1	RP11-250B2.5	79.4249	100.266	70.9183	0.896574	0.152632	5.8741	4.25158e-09	8.23546e-07	433.266
ENSG00000269028.2	MTRNR2L12	12.7906	0.297519	17.8898	-2.84113	0.483923	-5.87103	4.3309e-09	8.33164e-07	220.918
ENSG00000148498.11	PARD3	522.746	759.232	426.222	1.15994	0.197646	5.86879	4.38996e-09	8.34041e-07	3685.92
ENSG00000205632.2	WI2-81516E3.1	54.1106	22.8989	66.85	-1.59221	0.27131	-5.8686	4.39485e-09	8.34041e-07	523.722
ENSG00000028310.13	BRD9	1191.12	918.442	1302.41	-0.562317	0.0958984	-5.86367	4.52741e-09	8.42128e-07	4068.69
ENSG00000166535.15	A2ML1	194.962	298.39	152.747	1.29101	0.220151	5.86419	4.51334e-09	8.42128e-07	1528.97
ENSG00000162241.8	SLC25A45	287.34	192.428	326.079	-0.855034	0.145788	-5.8649	4.49399e-09	8.42128e-07	1492.45
ENSG00000170545.12	SMAGP	42.636	73.505	30.0364	1.14406	0.195578	5.84966	4.92581e-09	9.10206e-07	294.663
ENSG00000143226.8	FCGR2A	284.397	460.228	212.629	1.67745	0.287396	5.83671	5.32403e-09	9.7736e-07	2867.11
ENSG00000067048.12	DDX3Y	2504.17	3335.07	2165.03	0.714764	0.122668	5.82683	5.64901e-09	1.03028e-06	10716.2
ENSG00000163093.7	BBS5	585.682	453.788	639.517	-0.464041	0.0796545	-5.82568	5.68817e-09	1.03073e-06	1627.11
ENSG00000255986.2	MT1JP	16.7943	36.7265	8.65871	2.16227	0.371457	5.82106	5.84773e-09	1.05285e-06	217.071
ENSG00000125459.9	MSTO1	383.654	294.871	419.891	-0.620839	0.106692	-5.81899	5.92036e-09	1.05914e-06	1423.18
ENSG00000145907.10	G3BP1	2214.9	2734.84	2002.68	0.559962	0.0963239	5.81333	6.12439e-09	1.08871e-06	7395.78
ENSG00000123094.11	RASSF8	948.29	1311.79	799.923	0.873823	0.150583	5.80294	6.51605e-09	1.14718e-06	4922.42
ENSG00000125733.13	TRIP10	408.669	655.692	307.843	1.17575	0.202631	5.80246	6.53499e-09	1.14718e-06	2854.31
ENSG00000186918.9	ZNF395	988.661	1180.56	910.334	0.492425	0.0849149	5.79905	6.6693e-09	1.16348e-06	2889.03
ENSG00000167244.12	IGF2	560.811	1411.11	213.752	2.05253	0.354746	5.78591	7.21205e-09	1.2504e-06	6794.78
ENSG00000124440.11	HIF3A	1650.06	2397	1345.19	1.43202	0.247606	5.78347	7.31731e-09	1.25318e-06	13946
ENSG00000113328.14	CCNG1	1237.11	1595.79	1090.71	0.632549	0.109353	5.78448	7.27372e-09	1.25318e-06	4618.5
ENSG00000205358.3	MT1H	104.737	253.591	43.98	2.0023	0.346576	5.77738	7.58708e-09	1.29151e-06	1234.99
ENSG00000128713.11	HOXD11	0.502686	1.73427	0	2.85004	0.493773	5.77197	7.83519e-09	1.3257e-06	8.42063
ENSG00000115825.5	PRKD3	662.21	904.359	563.373	0.804764	0.139566	5.76619	8.10839e-09	1.36371e-06	3125.74
ENSG00000245848.2	CEBPA	9.32321	1.43771	12.5418	-2.33955	0.405919	-5.76359	8.23438e-09	1.37666e-06	127.844
ENSG00000116678.14	LEPR	559.62	1057.21	356.521	1.40482	0.244323	5.74985	8.93218e-09	1.48449e-06	4582.11
ENSG00000055208.12	TAB2	2052.25	2566.25	1842.46	0.647702	0.112731	5.74554	9.16285e-09	1.51386e-06	7736.1
ENSG00000135378.3	PRRG4	31.5472	54.9169	22.0086	1.44447	0.251779	5.73707	9.63256e-09	1.58216e-06	264.335
ENSG00000136872.12	ALDOB	52.7507	79.9952	41.6305	1.16162	0.202538	5.73529	9.7347e-09	1.58964e-06	355.322
ENSG00000119729.6	RHOQ	2533.72	3247.13	2242.53	0.661995	0.115485	5.73231	9.90735e-09	1.60848e-06	9717.64
ENSG00000178573.6	MAF	1486.99	2172.25	1207.29	0.827601	0.144484	5.72796	1.01645e-08	1.64075e-06	7119.15
ENSG00000125122.10	LRRC29	127.432	93.7872	141.164	-0.832186	0.145335	-5.72598	1.0284e-08	1.65056e-06	613.203
ENSG00000083223.13	ZCCHC6	491.086	614.436	440.74	0.541759	0.0946479	5.72395	1.04078e-08	1.66093e-06	1537.68
ENSG00000101347.7	SAMHD1	1352.41	1710.12	1206.41	0.671379	0.117315	5.72287	1.04736e-08	1.662e-06	5247.56
ENSG00000155926.9	SLA	256.943	374.74	208.862	1.14128	0.1997	5.71496	1.09733e-08	1.7315e-06	1689.54
ENSG00000153404.9	PLEKHG4B	35.3682	65.1268	23.2219	1.65135	0.289601	5.70217	1.18293e-08	1.85615e-06	334.744
ENSG00000142973.8	CYP4B1	29.0634	65.6701	14.1219	2.01597	0.353718	5.69937	1.20249e-08	1.87635e-06	335.532
ENSG00000076248.6	UNG	896.75	1162.39	788.324	0.720852	0.12671	5.68901	1.27779e-08	1.98284e-06	3686.37
ENSG00000101342.5	TLDC2	37.8248	49.8082	32.9336	1.0196	0.179291	5.68682	1.29427e-08	1.99737e-06	219.809
ENSG00000140181.10	HERC2P2	7623.91	11505.5	6039.58	0.944137	0.166083	5.68474	1.31012e-08	2.01078e-06	41004.5
ENSG00000131242.11	RAB11FIP4	7431.47	5506.08	8217.34	-0.706096	0.12423	-5.68379	1.31739e-08	2.01096e-06	29891.9
ENSG00000149452.11	SLC22A8	46.8459	134.213	11.186	2.55708	0.450152	5.68049	1.34312e-08	2.03706e-06	681.718
ENSG00000253753.1	AC145123.2	12.3989	4.56071	15.5982	-1.94651	0.342711	-5.67974	1.349e-08	2.03706e-06	137.35
ENSG00000224888.3	RP5-1142A6.2	69.7918	43.222	80.6366	-1.16174	0.2046	-5.67812	1.36184e-08	2.04546e-06	461.282
ENSG00000125148.6	MT2A	3905.41	6332.26	2914.86	1.29015	0.227601	5.66846	1.44085e-08	2.14123e-06	28565.3
ENSG00000117280.8	RAB7L1	817.225	1051.54	721.587	0.688263	0.121403	5.66927	1.43411e-08	2.14123e-06	3188.81
ENSG00000121966.6	CXCR4	248.065	462.654	160.478	1.44285	0.254711	5.66465	1.47328e-08	2.1779e-06	2026.53
ENSG00000159873.5	CCDC117	838.019	1098.36	731.757	0.56855	0.100514	5.65641	1.54568e-08	2.27296e-06	2688.83
ENSG00000114638.3	UPK1B	12.3679	34.989	3.13482	2.61502	0.462572	5.65321	1.57476e-08	2.30366e-06	182.333
ENSG00000264063.1	MIR3687	8.41962	0.0495731	11.836	-2.77289	0.490736	-5.65046	1.60016e-08	2.32869e-06	131.509
ENSG00000234409.3	AC006547.14	80.9322	39.1607	97.9817	-1.4491	0.25671	-5.64488	1.65297e-08	2.38352e-06	659.432
ENSG00000225556.1	C2CD4D	41.1843	18.9364	50.2651	-1.21144	0.214616	-5.64469	1.65481e-08	2.38352e-06	280.534
ENSG00000244479.2	RP4-798C17.6	12.1247	23.7924	7.36241	1.57936	0.280125	5.63807	1.7197e-08	2.46435e-06	107.395
ENSG00000136436.9	CALCOCO2	1935.51	2319.38	1778.82	0.557798	0.098999	5.63438	1.7569e-08	2.50488e-06	6047.19
ENSG00000037042.8	TUBG2	3733.79	2868.47	4086.98	-0.58444	0.103869	-5.62669	1.83704e-08	2.58306e-06	12193.7
ENSG00000189266.7	PNRC2	2444.74	3052.2	2196.8	0.473709	0.0841929	5.62647	1.83933e-08	2.58306e-06	6471.28
ENSG00000123364.3	HOXC13	0.531387	1.7837	0.0202385	2.78097	0.494189	5.62733	1.83019e-08	2.58306e-06	8.25758
ENSG00000214300.6	SPDYE3	228.105	176.41	249.206	-0.727731	0.129362	-5.62553	1.8494e-08	2.58429e-06	927.549
ENSG00000011465.12	DCN	1857.29	3664.65	1119.59	1.39411	0.247994	5.62156	1.89239e-08	2.63126e-06	14447.7
ENSG00000134575.5	ACP2	956.969	742.624	1044.46	-0.61046	0.10863	-5.61963	1.9137e-08	2.64779e-06	3258.1
ENSG00000101306.6	MYLK2	42.9841	26.5694	49.684	-1.22945	0.218831	-5.61826	1.92889e-08	2.65573e-06	294.664
ENSG00000178947.7	LINC00086	1812.46	1271.29	2033.34	-0.876439	0.156092	-5.61488	1.96695e-08	2.68818e-06	8848.86
ENSG00000153162.8	BMP6	164.393	300.822	108.708	1.40107	0.24955	5.61437	1.97279e-08	2.68818e-06	1283.04
ENSG00000167747.9	C19orf48	258.517	183.664	289.069	-0.825069	0.146976	-5.61364	1.98118e-08	2.68818e-06	1188.17
ENSG00000260027.2	HOXB7	3.30425	7.88072	1.4363	2.34691	0.418207	5.61185	2.00177e-08	2.70306e-06	43.1797
ENSG00000187079.10	TEAD1	1279.3	1599.72	1148.52	0.748539	0.133422	5.61032	2.01956e-08	2.70893e-06	5331.19
ENSG00000077942.13	FBLN1	633.847	997.591	485.38	1.14793	0.204655	5.60913	2.03348e-08	2.70893e-06	4050.77
ENSG00000149573.3	MPZL2	156.529	345.354	79.4577	1.99124	0.355009	5.60899	2.03505e-08	2.70893e-06	1735.23
ENSG00000164188.4	RANBP3L	1286.21	2326.39	861.648	1.53295	0.273361	5.60779	2.04924e-08	2.71495e-06	10974.9
ENSG00000144445.11	KANSL1L	1109.46	1377.58	1000.03	0.549153	0.0981334	5.59599	2.19364e-08	2.89261e-06	3374.55
ENSG00000197579.3	TOPORS	647.205	813.246	579.433	0.541335	0.0967737	5.59383	2.22119e-08	2.91526e-06	1939.33
ENSG00000152952.7	PLOD2	910.741	1261.05	767.757	0.916559	0.164122	5.58463	2.34199e-08	3.04583e-06	4604.71
ENSG00000163220.10	S100A9	337.977	776.42	159.021	2.2231	0.39814	5.5837	2.35449e-08	3.04583e-06	4144.7
ENSG00000231768.1	RP5-855F14.1	144.207	239.589	105.276	1.45599	0.260751	5.58383	2.35272e-08	3.04583e-06	1158.23
ENSG00000261040.2	CTD-2319I12.1	16.7364	48.1765	3.90374	2.51874	0.45121	5.5822	2.37489e-08	3.04583e-06	232.538
ENSG00000078399.11	HOXA9	0.818939	2.62695	0.0809737	2.7134	0.486026	5.58282	2.36647e-08	3.04583e-06	12.2578
ENSG00000081692.8	JMJD4	328.361	272.379	351.211	-0.547406	0.0981102	-5.5795	2.41212e-08	3.0795e-06	990.678
ENSG00000180353.6	HCLS1	431.282	626.672	351.531	1.40131	0.251219	5.57804	2.4324e-08	3.09134e-06	3329.93
ENSG00000155659.9	VSIG4	358.965	589.919	264.698	1.932	0.347101	5.5661	2.60508e-08	3.28112e-06	3803.24
ENSG00000147168.8	IL2RG	24.739	41.2904	17.9834	1.23759	0.222339	5.56621	2.60332e-08	3.28112e-06	167.901
ENSG00000101187.11	SLCO4A1	1124.23	1848.84	828.474	1.47479	0.26551	5.55456	2.78311e-08	3.47419e-06	9051.3
ENSG00000116353.11	MECR	769.936	620.598	830.89	-0.581978	0.104773	-5.55468	2.78126e-08	3.47419e-06	2446.17
ENSG00000140832.5	MARVELD3	18.1716	34.9415	11.3267	1.70979	0.308156	5.54845	2.88218e-08	3.58194e-06	169.201
ENSG00000164117.8	FBXO8	434.023	556.574	384.003	0.637258	0.114958	5.54342	2.96625e-08	3.67018e-06	1503.33
ENSG00000172716.12	SLFN11	238.964	380.806	181.07	1.07478	0.193936	5.54193	2.99159e-08	3.68529e-06	1395.51
ENSG00000166292.7	TMEM100	153.604	274.034	104.448	1.25909	0.227306	5.53918	3.03899e-08	3.72734e-06	1049.89
ENSG00000257069.1	RP11-783K16.10	18.8354	10.3601	22.2947	-1.20651	0.218065	-5.53278	3.15198e-08	3.84911e-06	123.048
ENSG00000102554.9	KLF5	210.518	385.17	139.231	1.40887	0.254679	5.53196	3.16671e-08	3.85036e-06	1605.9
ENSG00000176472.6	ZNF575	163.427	114.009	183.597	-0.699811	0.126674	-5.52449	3.30447e-08	4.00055e-06	617.344
ENSG00000185112.4	FAM43A	345.776	478.863	291.454	0.747116	0.13529	5.52232	3.34557e-08	4.03292e-06	1393.56
ENSG00000104833.6	TUBB4A	20856.7	13003.3	24062.2	-0.84178	0.152561	-5.51768	3.43507e-08	4.12311e-06	94539.2
ENSG00000181029.7	TRAPPC5	65.5532	34.2562	78.3274	-1.32268	0.23982	-5.51529	3.48214e-08	4.16182e-06	466.538
ENSG00000106258.9	CYP3A5	57.7732	105.563	38.267	1.27866	0.232198	5.50674	3.65541e-08	4.3504e-06	396.063
ENSG00000106333.8	PCOLCE	189.623	343.752	126.714	1.35578	0.246297	5.50465	3.69894e-08	4.38364e-06	1377.52
ENSG00000077984.4	CST7	13.4611	27.5616	7.70574	1.75063	0.318101	5.50338	3.72584e-08	4.39696e-06	126.236
ENSG00000267918.1	AL117190.2	434.077	185.561	535.513	-1.2851	0.233858	-5.49519	3.90287e-08	4.58661e-06	2977.99
ENSG00000111907.16	TPD52L1	2195.86	3035.37	1853.21	1.02859	0.187211	5.49431	3.9225e-08	4.59047e-06	12057
ENSG00000103507.9	BCKDK	977.046	771.072	1061.12	-0.527376	0.0960589	-5.49013	4.01627e-08	4.68071e-06	2746.23
ENSG00000155850.7	SLC26A2	522.597	1011.53	323.031	1.54565	0.281882	5.48331	4.17439e-08	4.7746e-06	4298.09
ENSG00000076716.7	GPC4	505.801	699.727	426.648	0.94007	0.171523	5.48073	4.23585e-08	4.7746e-06	2530.11
ENSG00000224870.3	RP4-758J18.2	472.813	369.317	515.056	-0.575246	0.104906	-5.48342	4.17175e-08	4.7746e-06	1447.24
ENSG00000249307.1	RP11-438E5.1	108.818	209.076	67.8962	1.80833	0.329948	5.48067	4.23727e-08	4.7746e-06	1047.08
ENSG00000176387.6	HSD11B2	112.512	187.821	81.7731	1.62012	0.295443	5.48369	4.1654e-08	4.7746e-06	969.934
ENSG00000249471.3	ZNF324B	140.333	101.655	156.119	-0.789787	0.144118	-5.48014	4.24983e-08	4.7746e-06	589.749
ENSG00000240889.1	NDUFB2-AS1	44.6331	31.0283	50.1861	-0.791972	0.144414	-5.48406	4.15675e-08	4.7746e-06	188.09
ENSG00000128610.7	FEZF1	7.48507	13.6815	4.95592	1.79782	0.328031	5.48063	4.23809e-08	4.7746e-06	71.6044
ENSG00000267745.1	RP11-686D22.8	7.6723	14.4748	4.89576	1.62031	0.295606	5.48132	4.22153e-08	4.7746e-06	66.149
ENSG00000172493.16	AFF1	1224.46	1558.79	1088	0.623957	0.113888	5.47869	4.28489e-08	4.79481e-06	4063.94
ENSG00000171860.4	C3AR1	156.524	273.986	108.581	1.58712	0.289751	5.47754	4.31289e-08	4.80699e-06	1321.15
ENSG00000171100.10	MTM1	563.285	694.064	509.905	0.682393	0.124641	5.47486	4.37856e-08	4.83696e-06	2043.15
ENSG00000112936.14	C7	155.233	348.85	76.2061	1.8812	0.343627	5.47454	4.3866e-08	4.83696e-06	1552.24
ENSG00000180871.3	CXCR2	6.69467	15.6629	3.03419	2.17278	0.396902	5.47434	4.39145e-08	4.83696e-06	77.3183
ENSG00000142920.12	ADC	1253.81	916.825	1391.36	-0.676971	0.123735	-5.47115	4.47113e-08	4.88641e-06	4507.96
ENSG00000261589.1	CTC-462L7.1	59.4292	87.1301	48.1226	1.07894	0.197196	5.47142	4.46439e-08	4.88641e-06	340.545
ENSG00000034063.9	UHRF1	95.5592	151.711	72.6402	1.28394	0.234916	5.46552	4.61554e-08	5.02467e-06	650.131
ENSG00000099937.6	SERPIND1	54.4718	139.807	19.6411	2.21819	0.40645	5.45749	4.82913e-08	5.2369e-06	638.089
ENSG00000185650.8	ZFP36L1	3649.17	5645.57	2834.32	1.21325	0.222398	5.4553	4.88897e-08	5.26582e-06	23370
ENSG00000168874.8	ATOH8	409.251	591.264	334.96	1.12782	0.206744	5.45514	4.8933e-08	5.26582e-06	2436.37
ENSG00000177917.6	ARL6IP6	359.4	444.086	324.835	0.716018	0.131366	5.45056	5.02108e-08	5.38271e-06	1355.91
ENSG00000047617.10	ANO2	81.1149	128.777	61.661	1.19764	0.219825	5.44818	5.08889e-08	5.42806e-06	511.513
ENSG00000231486.3	AC096579.7	14.4116	32.471	7.0404	2.14305	0.393384	5.44772	5.10203e-08	5.42806e-06	162.619
ENSG00000110852.4	CLEC2B	127.032	229.704	85.1249	1.31989	0.242805	5.436	5.44892e-08	5.77524e-06	878.316
ENSG00000103642.7	LACTB	276.762	344.624	249.064	0.504401	0.0928213	5.43411	5.50714e-08	5.79323e-06	731.092
ENSG00000237686.1	RP5-1120P11.1	40.6164	24.2389	47.3012	-1.11422	0.205026	-5.43455	5.49341e-08	5.79323e-06	237.008
ENSG00000122862.4	SRGN	1165.93	2082.58	791.788	1.34244	0.247153	5.43161	5.58485e-08	5.85305e-06	8190.04
ENSG00000090376.4	IRAK3	240.202	381.25	182.631	1.17055	0.215597	5.42933	5.65664e-08	5.90625e-06	1470.14
ENSG00000179023.7	KLHDC7A	18.8607	55.2639	4.00222	2.56948	0.473429	5.42738	5.71869e-08	5.94892e-06	253.242
ENSG00000158186.8	MRAS	6606.62	8879.02	5679.11	0.686284	0.12669	5.41702	6.06002e-08	6.21197e-06	23607.6
ENSG00000244187.2	TMEM141	864.941	691.092	935.9	-0.576196	0.106365	-5.41718	6.05467e-08	6.21197e-06	2594.93
ENSG00000260549.1	MT1L	102.505	200.184	62.6364	1.42342	0.262718	5.41804	6.02568e-08	6.21197e-06	759.707
ENSG00000213144.2	RP11-64B16.2	51.446	73.852	42.3007	1.03435	0.190922	5.41765	6.0388e-08	6.21197e-06	277.068
ENSG00000165071.10	TMEM71	27.6974	48.1802	19.337	1.22407	0.226029	5.41552	6.11119e-08	6.24164e-06	176.457
ENSG00000131873.5	CHSY1	662.442	863.605	580.335	0.768681	0.141991	5.41358	6.17754e-08	6.28654e-06	2648.68
ENSG00000164949.3	GEM	253.807	424.419	184.169	1.3993	0.258644	5.41013	6.29775e-08	6.38573e-06	1844.94
ENSG00000165895.13	ARHGAP42	173.039	274.986	131.428	1.17586	0.217422	5.40818	6.367e-08	6.43273e-06	1056.33
ENSG00000143546.5	S100A8	206.455	474.77	96.9391	2.17032	0.401673	5.40319	6.54666e-08	6.56874e-06	2322.15
ENSG00000138356.9	AOX1	70.9184	146.467	40.082	1.59064	0.294392	5.40314	6.54839e-08	6.56874e-06	584.618
ENSG00000159216.13	RUNX1	142.173	218.718	110.93	1.42286	0.263412	5.40167	6.60232e-08	6.59927e-06	1047.98
ENSG00000149289.6	ZC3H12C	584.076	730.968	524.12	0.723371	0.134091	5.39461	6.86722e-08	6.81553e-06	2182.86
ENSG00000163694.10	RBM47	45.9716	77.9253	32.9294	1.56161	0.289451	5.39508	6.84925e-08	6.81553e-06	370.902
ENSG00000188263.6	IL17REL	10.8007	2.28038	14.2784	-2.20326	0.408557	-5.39279	6.93722e-08	6.86076e-06	122.878
ENSG00000224066.1	RP4-622L5.7	29.5515	16.0101	35.0786	-1.03892	0.192721	-5.39081	7.01419e-08	6.91255e-06	158.432
ENSG00000152661.7	GJA1	13340.9	19835.5	10690.1	1.26308	0.234356	5.38959	7.06192e-08	6.93525e-06	86931.9
ENSG00000107968.5	MAP3K8	192.874	290.811	152.899	1.12991	0.209748	5.38696	7.1661e-08	7.01304e-06	1123.23
ENSG00000137693.9	YAP1	1075.79	1644.22	843.774	1.23098	0.228681	5.38299	7.32595e-08	7.14458e-06	6814.77
ENSG00000168566.11	SNRNP48	550.705	696.219	491.311	0.652295	0.121294	5.37782	7.53935e-08	7.32725e-06	1844.62
ENSG00000110172.7	CHORDC1	1905.31	2659.92	1597.3	0.823617	0.153376	5.36991	7.87756e-08	7.62955e-06	8030.61
ENSG00000241399.2	CD302	571.566	820.617	469.913	0.888871	0.165609	5.3673	7.99249e-08	7.71427e-06	2597.5
ENSG00000160862.8	AZGP1	489.048	806.236	359.583	1.52088	0.283504	5.36457	8.11443e-08	7.77849e-06	3800.05
ENSG00000170439.5	METTL7B	97.108	141.865	78.8398	1.19429	0.222619	5.36472	8.10749e-08	7.77849e-06	592.529
ENSG00000133639.3	BTG1	1266.66	1783.26	1055.81	0.818164	0.152669	5.35905	8.36586e-08	7.99224e-06	5282.56
ENSG00000078804.8	TP53INP2	6501.31	3430.57	7754.67	-1.37796	0.257215	-5.35724	8.45027e-08	8.01834e-06	45652
ENSG00000104447.7	TRPS1	614.503	806.423	536.168	0.8916	0.166422	5.35747	8.43966e-08	8.01834e-06	2792.01
ENSG00000187446.7	CHP1	2947.8	2418.94	3163.67	-0.533197	0.0995763	-5.35465	8.57205e-08	8.04848e-06	8006.99
ENSG00000166295.4	ANAPC16	1758.36	2374.24	1506.97	0.643746	0.120215	5.35496	8.55766e-08	8.04848e-06	5766.4
ENSG00000267653.1	RP1-193H18.3	9.39604	19.3306	5.34113	1.95033	0.364189	5.35526	8.5433e-08	8.04848e-06	93.3546
ENSG00000183019.3	C19orf59	9.59702	19.2322	5.66428	1.8002	0.336226	5.35414	8.59666e-08	8.04848e-06	88.0117
ENSG00000103316.6	CRYM	3705.34	2423.45	4228.56	-0.942607	0.176182	-5.35019	8.78617e-08	8.19858e-06	17764.7
ENSG00000145545.7	SRD5A1	571.741	448.163	622.181	-0.558462	0.104435	-5.34744	8.92093e-08	8.29676e-06	1622.37
ENSG00000197769.5	MAP1LC3C	11.9969	23.6447	7.24274	1.52141	0.284839	5.3413	9.22811e-08	8.55412e-06	92.4994
ENSG00000132768.9	DPH2	561.193	468.797	598.906	-0.403258	0.0755479	-5.33777	9.40948e-08	8.69355e-06	1145.29
ENSG00000124942.9	AHNAK	9570.15	14157.5	7697.77	1.19037	0.223068	5.33638	9.4822e-08	8.73202e-06	57631.1
ENSG00000174032.12	SLC25A30	446.67	562.859	399.246	0.629076	0.117986	5.33177	9.72611e-08	8.92736e-06	1418.79
ENSG00000177575.8	CD163	423.779	876.592	238.957	2.12793	0.399448	5.32716	9.97596e-08	9.09884e-06	4545.83
ENSG00000172006.7	ZNF554	373.228	298.437	403.755	-0.522303	0.0980459	-5.32713	9.97772e-08	9.09884e-06	982.686
ENSG00000170242.13	USP47	4335.23	5083.32	4029.89	0.456708	0.0857683	5.3249	1.01007e-07	9.14722e-06	9976.32
ENSG00000243449.2	C4orf48	409.867	174.36	505.992	-1.38279	0.259708	-5.3244	1.01285e-07	9.14722e-06	2855.74
ENSG00000197291.4	RAMP2-AS1	78.5501	111.166	65.2373	1.04294	0.195872	5.32457	1.01192e-07	9.14722e-06	412.785
ENSG00000068697.6	LAPTM4A	2846.56	3720.85	2489.71	0.667093	0.125317	5.32323	1.01943e-07	9.17716e-06	9565.42
ENSG00000176124.7	DLEU1	55.7378	73.7538	48.3844	0.768954	0.144488	5.32192	1.02676e-07	9.21363e-06	215.823
ENSG00000011304.11	PTBP1	1491.24	1823.36	1355.69	0.585407	0.110045	5.31969	1.03945e-07	9.29775e-06	4392.53
ENSG00000226085.2	UQCRFS1P1	17.7425	4.85764	23.0017	-1.91456	0.36021	-5.31512	1.06588e-07	9.50394e-06	170.596
ENSG00000122884.8	P4HA1	839.137	1206.43	689.221	0.901771	0.169854	5.30909	1.10174e-07	9.79261e-06	3790.43
ENSG00000181135.11	ZNF707	277.5	219.181	301.304	-0.508868	0.0959332	-5.3044	1.13042e-07	1.00158e-05	705.959
ENSG00000196954.8	CASP4	159.415	269.419	114.515	1.20893	0.228348	5.29423	1.1952e-07	1.05234e-05	959.335
ENSG00000123374.6	CDK2	149.851	233.065	115.887	1.25506	0.237048	5.29454	1.19313e-07	1.05234e-05	936.198
ENSG00000174946.5	GPR171	3.4047	7.2354	1.84114	1.9721	0.372573	5.2932	1.20196e-07	1.05498e-05	33.416
ENSG00000268660.1	LETM1P2	21.117	10.8555	25.3053	-1.38431	0.261716	-5.28935	1.2275e-07	1.07405e-05	145.255
ENSG00000230876.2	LINC00486	12.0938	3.42002	15.6342	-1.78452	0.337596	-5.28596	1.25049e-07	1.09076e-05	107.094
ENSG00000198208.7	RPS6KL1	1735.06	1275.13	1922.79	-0.654682	0.124015	-5.27906	1.29845e-07	1.12909e-05	5619.68
ENSG00000046604.8	DSG2	37.6234	83.0692	19.0741	1.95649	0.370745	5.27719	1.3118e-07	1.13718e-05	363.94
ENSG00000182107.5	TMEM30B	67.9502	163.309	29.0282	1.93086	0.36599	5.27572	1.32235e-07	1.14279e-05	648.407
ENSG00000138964.10	PARVG	209.767	288.387	177.678	1.14749	0.21784	5.2676	1.38222e-07	1.19087e-05	1185.27
ENSG00000102547.14	CAB39L	2444.98	3024.23	2208.55	0.545032	0.103512	5.26539	1.3989e-07	1.20155e-05	6556.69
ENSG00000260231.1	RP4-659J6.2	111.572	86.8455	121.664	-0.750749	0.142605	-5.26455	1.40533e-07	1.2034e-05	412.076
ENSG00000146833.11	TRIM4	531.175	628.146	491.595	0.48504	0.0921462	5.26381	1.41097e-07	1.20456e-05	1267.38
ENSG00000113108.13	APBB3	1434.25	1124.67	1560.61	-0.448145	0.0851717	-5.26167	1.42751e-07	1.21499e-05	3159.4
ENSG00000243927.1	MRPS6	1181.86	1773.63	940.323	0.826388	0.157145	5.25877	1.45023e-07	1.23059e-05	4795.36
ENSG00000050730.11	TNIP3	10.7854	2.6262	14.1157	-1.97381	0.375441	-5.2573	1.46183e-07	1.2367e-05	104.478
ENSG00000162006.5	MSLNL	35.1746	16.8546	42.6522	-1.47238	0.280212	-5.25452	1.48407e-07	1.25175e-05	253.902
ENSG00000146409.6	SLC18B1	1611.41	2055.21	1430.27	0.762407	0.145179	5.25149	1.50875e-07	1.2662e-05	6016.83
ENSG00000120063.5	GNA13	1359.76	1793.05	1182.91	0.819554	0.156067	5.25131	1.51022e-07	1.2662e-05	5457.75
ENSG00000115596.3	WNT6	32.8565	67.2628	18.8131	1.62244	0.309016	5.25035	1.51812e-07	1.26903e-05	261.023
ENSG00000081237.14	PTPRC	245.371	416.626	175.471	1.49185	0.284316	5.24716	1.54465e-07	1.28738e-05	1790.13
ENSG00000162747.5	FCGR3B	20.4437	52.1946	7.48421	2.22637	0.424513	5.24452	1.5669e-07	1.29941e-05	222.399
ENSG00000170577.7	SIX2	18.6602	51.2451	5.36027	2.30795	0.440083	5.24435	1.56835e-07	1.29941e-05	210.436
ENSG00000185022.7	MAFF	391.775	658.913	282.739	1.20737	0.230264	5.24339	1.57651e-07	1.30234e-05	2310.82
ENSG00000152463.10	OLAH	22.9875	42.6748	14.9518	1.53045	0.29193	5.24253	1.58386e-07	1.30457e-05	171.844
ENSG00000213654.5	GPSM3	165.506	238.343	135.776	1.09931	0.209947	5.23615	1.63961e-07	1.34654e-05	886.204
ENSG00000117318.8	ID3	1081.82	1753.84	807.522	1.23972	0.236798	5.23535	1.64672e-07	1.34844e-05	6531.63
ENSG00000134453.11	RBM17	2726.56	3280.91	2500.29	0.373198	0.0712925	5.23474	1.65213e-07	1.34893e-05	4955.46
ENSG00000114013.11	CD86	89.6032	147.974	65.7784	1.45886	0.278772	5.23317	1.66625e-07	1.35652e-05	636.284
ENSG00000145287.6	PLAC8	29.985	53.1413	20.5335	1.65149	0.315633	5.23229	1.67421e-07	1.35906e-05	241.001
ENSG00000187116.9	LILRA5	9.23869	21.7628	4.12683	2.18756	0.418196	5.23095	1.68645e-07	1.36506e-05	98.3197
ENSG00000109220.6	CHIC2	192.446	246.948	170.2	0.545005	0.104226	5.22908	1.70352e-07	1.3749e-05	509.918
ENSG00000228265.1	RP5-1125A11.1	23.4709	13.7816	27.4257	-1.1996	0.2295	-5.22702	1.72263e-07	1.38634e-05	136.784
ENSG00000163132.6	MSX1	362.666	649.971	245.398	1.28403	0.245787	5.22414	1.74971e-07	1.40412e-05	2259.72
ENSG00000261879.1	RP11-333E1.1	118.196	83.0176	132.554	-0.660965	0.126546	-5.22314	1.75913e-07	1.40765e-05	379.015
ENSG00000071967.7	CYBRD1	1974.16	2852.91	1615.49	1.09743	0.210164	5.22176	1.77233e-07	1.41419e-05	10506.4
ENSG00000249673.1	NOP14-AS1	462.568	348.814	508.999	-0.64592	0.123731	-5.22034	1.78599e-07	1.42105e-05	1448.31
ENSG00000111652.5	COPS7A	3307.64	2735.3	3541.25	-0.496521	0.0951369	-5.21901	1.7988e-07	1.4272e-05	7957.85
ENSG00000152518.5	ZFP36L2	1402.73	2114.52	1112.2	1.06389	0.203902	5.21764	1.81218e-07	1.42727e-05	7231.14
ENSG00000145882.6	PCYOX1L	895.107	636.359	1000.72	-0.704055	0.134929	-5.21798	1.80885e-07	1.42727e-05	3053.65
ENSG00000177426.15	TGIF1	236.849	318.685	203.447	1.10095	0.211034	5.21692	1.81922e-07	1.42727e-05	1263.5
ENSG00000042062.7	FAM65C	159.658	258.977	119.119	1.13288	0.217133	5.21744	1.81415e-07	1.42727e-05	876.418
ENSG00000159212.8	CLIC6	30.94	73.997	13.3657	2.26749	0.434839	5.21455	1.84267e-07	1.43805e-05	339.712
ENSG00000151650.7	VENTX	34.164	51.7528	26.9849	1.56812	0.300722	5.21449	1.84319e-07	1.43805e-05	259.413
ENSG00000132256.14	TRIM5	124.305	174.816	103.688	0.982199	0.188487	5.21096	1.87868e-07	1.45764e-05	590.482
ENSG00000061455.9	PRDM6	37.5086	75.0874	22.1703	1.56569	0.300447	5.2112	1.87618e-07	1.45764e-05	284.023
ENSG00000092531.5	SNAP23	572.427	713.647	514.786	0.678634	0.130253	5.21013	1.88708e-07	1.46012e-05	1878.48
ENSG00000266372.1	AC092849.1	2.24116	0.0495071	3.13571	-2.55112	0.489949	-5.20691	1.92007e-07	1.48156e-05	27.6112
ENSG00000156097.8	GPR61	358.844	251.183	402.787	-0.845257	0.162491	-5.20187	1.97297e-07	1.51821e-05	1461.57
ENSG00000135477.7	KRT121P	2.04013	0.34716	2.73114	-2.29061	0.44073	-5.19731	2.0219e-07	1.55162e-05	22.4742
ENSG00000136279.14	DBNL	2913.21	2437.06	3107.55	-0.439108	0.0845158	-5.19558	2.04084e-07	1.55944e-05	6149.22
ENSG00000102710.15	SUPT20H	1080	1302.57	989.153	0.517715	0.0996495	5.19536	2.0432e-07	1.55944e-05	2687.76
ENSG00000131885.12	KRT17P1	201.039	99.3798	242.532	-1.29057	0.248572	-5.19193	2.08131e-07	1.57994e-05	1245.73
ENSG00000147437.5	GNRH1	108.188	157.669	87.9911	0.883298	0.170115	5.19236	2.07646e-07	1.57994e-05	458.828
ENSG00000158526.7	TSR2	2930.21	2391.16	3150.23	-0.497636	0.0959016	-5.18902	2.11402e-07	1.60044e-05	6993.06
ENSG00000120690.9	ELF1	383.65	524.718	326.072	0.911384	0.175739	5.18602	2.1484e-07	1.61843e-05	1675.15
ENSG00000057252.8	SOAT1	473.644	565.447	436.173	0.58851	0.113493	5.18544	2.15507e-07	1.61843e-05	1335.44
ENSG00000104415.9	WISP1	11.0039	20.1231	7.28173	1.48284	0.285944	5.18576	2.15141e-07	1.61843e-05	78.173
ENSG00000196972.6	LINC00087	1665.03	1126.87	1884.69	-0.900723	0.173839	-5.18138	2.20253e-07	1.64967e-05	7172.64
ENSG00000158869.6	FCER1G	217.923	329.103	172.543	1.43387	0.276801	5.18015	2.21713e-07	1.65618e-05	1493.9
ENSG00000228058.1	RP11-552D4.1	89.9398	163.004	60.1178	1.55449	0.3003	5.17648	2.26115e-07	1.68458e-05	667.389
ENSG00000163462.13	TRIM46	890.412	618.829	1001.26	-0.715173	0.138364	-5.16877	2.35645e-07	1.75094e-05	3029.08
ENSG00000197405.3	C5AR1	113.726	191.485	81.9872	1.39591	0.270168	5.16683	2.381e-07	1.76452e-05	754.604
ENSG00000172831.7	CES2	1501.46	1263.2	1598.71	-0.519033	0.100567	-5.16105	2.45565e-07	1.81028e-05	3695.67
ENSG00000180198.11	RCC1	190.334	268.839	158.291	0.780836	0.15129	5.16119	2.45386e-07	1.81028e-05	704.791
ENSG00000159650.4	UROC1	12.8587	6.64224	15.396	-1.19413	0.231516	-5.15787	2.49781e-07	1.83655e-05	72.7209
ENSG00000187048.8	CYP4A11	12.5423	6.74129	14.91	-1.33831	0.259541	-5.15643	2.51709e-07	1.84589e-05	79.4587
ENSG00000184923.8	NUTM2A	33.6995	17.5481	40.2919	-1.2797	0.248385	-5.15207	2.57625e-07	1.88435e-05	203.759
ENSG00000196900.4	C5orf48	3.17478	7.18687	1.5372	1.88724	0.366504	5.14931	2.61451e-07	1.90737e-05	28.2777
ENSG00000132965.5	ALOX5AP	180.599	302.384	130.89	1.60395	0.311521	5.14875	2.62224e-07	1.90805e-05	1367.07
ENSG00000145198.10	VWA5B2	2387.93	1563.79	2724.31	-0.933176	0.181325	-5.14643	2.65484e-07	1.92679e-05	10507.1
ENSG00000204934.6	ATP6V0E2-AS1	190.07	145.824	208.13	-0.565314	0.10995	-5.14157	2.72446e-07	1.97221e-05	505.554
ENSG00000167771.5	RCOR2	389.469	267.761	439.146	-0.814606	0.158467	-5.14053	2.73962e-07	1.97809e-05	1492.33
ENSG00000231991.3	ANXA2P2	1.76712	4.7089	0.566395	2.22415	0.433351	5.13244	2.86004e-07	2.05974e-05	18.4183
ENSG00000125384.6	PTGER2	8.10198	17.0005	4.46993	1.69161	0.329681	5.13104	2.8815e-07	2.06989e-05	64.1966
ENSG00000172322.9	CLEC12A	5.73174	15.0174	1.94169	2.2199	0.433139	5.12514	2.97312e-07	2.13026e-05	59.4406
ENSG00000089123.11	TASP1	329.428	270.539	353.464	-0.625788	0.122132	-5.12388	2.99309e-07	2.13911e-05	962.682
ENSG00000137752.18	CASP1	124.41	190.498	97.4354	1.15454	0.225597	5.11772	3.09244e-07	2.2045e-05	668.87
ENSG00000056487.11	PHF21B	272.921	336.018	247.168	0.869721	0.17005	5.1145	3.14566e-07	2.23677e-05	1103.84
ENSG00000163297.12	ANTXR2	183.354	270.375	147.835	0.989661	0.193536	5.11358	3.16103e-07	2.24201e-05	843.663
ENSG00000196209.7	SIRPB2	56.1165	87.6408	43.2495	1.36924	0.267863	5.11171	3.19262e-07	2.25872e-05	356.994
ENSG00000142748.8	FCN3	12.213	21.8606	8.2752	1.3714	0.268334	5.11079	3.20817e-07	2.26402e-05	77.8006
ENSG00000133065.6	SLC41A1	1825.05	2155.04	1690.36	0.552012	0.10806	5.10836	3.24964e-07	2.28182e-05	4676.3
ENSG00000037965.4	HOXC8	0.502665	1.6846	0.0202431	2.53351	0.495921	5.10869	3.24399e-07	2.28182e-05	5.91126
ENSG00000211893.3	IGHG2	7.97471	18.7893	3.56061	2.23455	0.437483	5.10775	3.26019e-07	2.28351e-05	82.7093
ENSG00000269124.1	AC007193.10	20.574	30.2828	16.6113	1.52996	0.299684	5.10525	3.30356e-07	2.30814e-05	145.953
ENSG00000160883.6	HK3	59.6253	92.6426	46.1489	1.19585	0.234314	5.10364	3.33191e-07	2.32216e-05	330.427
ENSG00000130675.10	MNX1	2.28404	5.74852	0.869964	2.04401	0.400628	5.10203	3.3603e-07	2.33616e-05	21.6226
ENSG00000107807.8	TLX1	1.02008	3.07319	0.182073	2.45224	0.48069	5.10149	3.36982e-07	2.33699e-05	11.5852
ENSG00000133800.4	LYVE1	274.469	511.503	177.72	1.5715	0.308129	5.10013	3.39423e-07	2.34235e-05	1997.19
ENSG00000149476.10	DAK	644.023	501.494	702.197	-0.550469	0.107924	-5.10053	3.38711e-07	2.34235e-05	1641.53
ENSG00000177464.4	GPR4	213.066	366.168	150.576	1.43675	0.2818	5.09847	3.4241e-07	2.35718e-05	1416.62
ENSG00000105246.5	EBI3	49.9814	67.8124	42.7035	1.32402	0.259726	5.09774	3.43733e-07	2.36049e-05	306.197
ENSG00000188404.4	SELL	119.433	161.993	102.062	1.34566	0.264027	5.09667	3.45674e-07	2.36804e-05	743.412
ENSG00000122420.5	PTGFR	53.5101	101.163	34.0599	1.39317	0.273458	5.09464	3.49398e-07	2.38772e-05	344.566
ENSG00000181016.5	LSMEM1	151.673	219.119	124.144	0.923461	0.18142	5.09018	3.57717e-07	2.43864e-05	646.094
ENSG00000109927.5	TECTA	191.233	145.034	210.09	-0.547118	0.107594	-5.08503	3.67574e-07	2.49977e-05	481.504
ENSG00000243477.1	NAT6	436.988	327.852	481.533	-0.662188	0.130453	-5.07607	3.85322e-07	2.61149e-05	1326.21
ENSG00000116455.9	WDR77	451.123	396.921	473.246	-0.397207	0.0782557	-5.07575	3.8597e-07	2.61149e-05	821.242
ENSG00000072694.14	FCGR2B	31.3202	74.451	13.7157	1.94952	0.384116	5.07535	3.86791e-07	2.61149e-05	279.842
ENSG00000178585.10	CTNNBIP1	1617.41	1304.77	1745.02	-0.524521	0.10341	-5.07224	3.93166e-07	2.64816e-05	3883.01
ENSG00000213699.4	SLC35F6	862.994	703.538	928.078	-0.391102	0.0771176	-5.0715	3.94684e-07	2.65203e-05	1544.63
ENSG00000165806.15	CASP7	310.149	428.393	261.886	0.886996	0.174972	5.06937	3.99124e-07	2.67547e-05	1257.93
ENSG00000176046.7	NUPR1	731.931	1135.73	567.115	1.27477	0.251627	5.06609	4.0607e-07	2.71555e-05	4260.4
ENSG00000153487.11	ING1	536.578	647.343	491.367	0.417834	0.0825215	5.06334	4.11982e-07	2.74853e-05	1022.56
ENSG00000105967.11	TFEC	70.4329	119.508	50.4022	1.32737	0.262395	5.05867	4.22199e-07	2.81002e-05	425.503
ENSG00000137819.9	PAQR5	149.375	237.02	113.602	0.897983	0.177584	5.05668	4.26624e-07	2.82608e-05	610.162
ENSG00000121316.5	PLBD1	46.8338	76.2891	34.8112	1.1955	0.236404	5.05701	4.25891e-07	2.82608e-05	254.686
ENSG00000110079.12	MS4A4A	81.501	146.924	54.7977	1.60068	0.316845	5.05194	4.37348e-07	2.89031e-05	592.152
ENSG00000086717.13	PPEF1	195.607	121.081	226.025	-1.10715	0.219272	-5.04923	4.43604e-07	2.92477e-05	981.892
ENSG00000198157.6	HMGN5	355.714	501.459	296.227	0.724657	0.143554	5.04799	4.46482e-07	2.93685e-05	1168.25
ENSG00000134901.8	KDELC1	110.753	144.683	96.9037	0.626649	0.124165	5.04691	4.49002e-07	2.93965e-05	314.515
ENSG00000115474.6	KCNJ13	21.836	43.5711	12.9646	1.83486	0.363552	5.04705	4.48695e-07	2.93965e-05	181.568
ENSG00000054598.5	FOXC1	470.389	944.231	276.984	1.34043	0.26563	5.04621	4.50667e-07	2.94369e-05	2856.96
ENSG00000143127.8	ITGA10	285.376	453.24	216.861	1.04346	0.20685	5.04452	4.54664e-07	2.95605e-05	1348.72
ENSG00000166825.9	ANPEP	74.3218	131.895	50.8226	1.27636	0.252998	5.04494	4.53673e-07	2.95605e-05	429.655
ENSG00000100796.13	SMEK1	1538.18	1875.78	1400.38	0.4781	0.0948008	5.04321	4.57797e-07	2.96273e-05	3330.13
ENSG00000236404.4	RP11-125B21.2	81.7988	63.5918	89.2303	-0.831637	0.164902	-5.0432	4.57801e-07	2.96273e-05	308.047
ENSG00000139515.5	PDX1	0.33039	1.13985	0	2.49456	0.494811	5.04144	4.62032e-07	2.98324e-05	3.72967
ENSG00000148482.7	SLC39A12	1300.05	2070.93	985.409	1.30979	0.259894	5.03973	4.6618e-07	3.00312e-05	7700.81
ENSG00000137509.5	PRCP	2011.33	2589.66	1775.27	0.666486	0.132286	5.03821	4.69899e-07	3.02015e-05	6059.11
ENSG00000245937.2	CTC-228N24.3	850.936	788.232	876.53	-0.329493	0.0654207	-5.03652	4.74073e-07	3.04002e-05	1266.5
ENSG00000207955.1	MIR219-2	23.1679	4.75941	30.6816	-1.78039	0.353882	-5.03104	4.87824e-07	3.12108e-05	185.851
ENSG00000171206.8	TRIM8	3572.16	4249.8	3295.57	0.451449	0.0897737	5.02874	4.93717e-07	3.1516e-05	7259.28
ENSG00000163449.6	TMEM169	259.784	209.009	280.509	-0.569069	0.113255	-5.02465	5.04358e-07	3.21222e-05	664.251
ENSG00000165449.7	SLC16A9	679.539	980.238	556.805	1.23812	0.246469	5.0234	5.07634e-07	3.22577e-05	3778.8
ENSG00000235478.1	AC006946.15	63.21	46.7406	69.9321	-0.875226	0.17426	-5.02253	5.09963e-07	3.23326e-05	248.42
ENSG00000137103.12	TMEM8B	1347	1120.18	1439.58	-0.46839	0.0933572	-5.01719	5.24337e-07	3.30945e-05	2826.69
ENSG00000198464.9	ZNF480	202.946	258.188	180.398	0.614843	0.122538	5.01757	5.23294e-07	3.30945e-05	559.044
ENSG00000155508.9	CNOT8	1712.51	2086.34	1559.93	0.420052	0.0837337	5.01653	5.26143e-07	3.31341e-05	3222.47
ENSG00000136167.9	LCP1	353.465	546.688	274.598	1.35611	0.270519	5.01301	5.35861e-07	3.36705e-05	2143.96
ENSG00000170647.2	TMEM133	128.006	178.73	107.302	0.860973	0.17177	5.01237	5.37639e-07	3.37068e-05	492.888
ENSG00000065135.7	GNAI3	1014.93	1193.08	942.214	0.513968	0.102649	5.00705	5.52706e-07	3.45743e-05	2327.17
ENSG00000173530.5	TNFRSF10D	115.365	194.202	83.1862	1.3887	0.277382	5.00647	5.54382e-07	3.46021e-05	714.667
ENSG00000141646.9	SMAD4	1593.75	1931.31	1455.97	0.516369	0.103184	5.00437	5.6046e-07	3.49038e-05	3668.05
ENSG00000007237.13	GAS7	15300.2	11322.2	16923.8	-0.691248	0.138161	-5.00321	5.63824e-07	3.50357e-05	47122.2
ENSG00000231355.1	AP000302.58	21.996	41.3865	14.0815	1.48617	0.297221	5.00022	5.72646e-07	3.55053e-05	145.46
ENSG00000104870.8	FCGRT	867.839	1215.16	726.076	0.933492	0.186839	4.99625	5.84562e-07	3.61643e-05	3598.33
ENSG00000188647.8	PTAR1	1386.07	1874.34	1186.77	0.826132	0.165485	4.99219	5.96996e-07	3.68524e-05	5076.72
ENSG00000270607.1	RP11-359E10.1	357.703	264.938	395.566	-0.835063	0.167311	-4.99109	6.00392e-07	3.69807e-05	1323.86
ENSG00000248144.1	ADH1C	1.72417	4.16402	0.728319	2.10154	0.421145	4.99007	6.03584e-07	3.7096e-05	16.0542
ENSG00000167114.7	SLC27A4	1671.3	1291.5	1826.32	-0.613327	0.122994	-4.98666	6.14308e-07	3.76727e-05	4534.81
ENSG00000175707.7	C1orf172	31.851	54.0294	22.7986	1.44381	0.289699	4.98382	6.23426e-07	3.81485e-05	203.193
ENSG00000123268.4	ATF1	291.916	383.073	254.709	0.656606	0.131834	4.98056	6.34005e-07	3.86276e-05	845.876
ENSG00000132825.5	PPP1R3D	322.913	390.087	295.495	0.566837	0.113806	4.98072	6.33476e-07	3.86276e-05	807.77
ENSG00000151929.5	BAG3	1358.31	1988.52	1101.08	1.19535	0.24005	4.9796	6.37146e-07	3.87349e-05	7163.4
ENSG00000125124.7	BBS2	3515.01	4024.8	3306.93	0.47797	0.0960018	4.97876	6.39928e-07	3.882e-05	7410.7
ENSG00000166478.5	ZNF143	404.888	480.065	374.204	0.398639	0.0800853	4.97768	6.43494e-07	3.89522e-05	711.707
ENSG00000090104.7	RGS1	803.203	1666.1	450.999	1.90214	0.382324	4.97519	6.51829e-07	3.92874e-05	6731.1
ENSG00000183250.7	C21orf67	92.8802	65.8299	103.921	-0.981187	0.197207	-4.97541	6.51093e-07	3.92874e-05	401.508
ENSG00000105854.8	PON2	5396.9	6977.09	4751.92	0.788295	0.158561	4.97156	6.64172e-07	3.99456e-05	18712.9
ENSG00000115762.12	PLEKHB2	6626.65	5467.61	7099.73	-0.484711	0.0975346	-4.96963	6.70819e-07	4.00897e-05	14123.1
ENSG00000197249.8	SERPINA1	225.608	355.425	172.622	1.705	0.343073	4.96979	6.70271e-07	4.00897e-05	1691.35
ENSG00000174718.7	KIAA1551	649.435	829.558	575.916	0.572792	0.115262	4.96948	6.71342e-07	4.00897e-05	1635.63
ENSG00000189238.4	LINC00943	63.2448	41.7347	72.0244	-1.32057	0.265751	-4.96921	6.72278e-07	4.00897e-05	367.231
ENSG00000151632.12	AKR1C2	236	398.019	169.87	1.07843	0.21706	4.96838	6.75141e-07	4.01752e-05	1118.84
ENSG00000171791.10	BCL2	906.956	1151.92	806.972	0.649259	0.130729	4.96646	6.81876e-07	4.03197e-05	2587.69
ENSG00000137094.10	DNAJB5	753.538	576.668	825.729	-0.688431	0.138615	-4.96649	6.81747e-07	4.03197e-05	2279.68
ENSG00000114978.12	MOB1A	459.45	589.477	406.378	0.631521	0.127143	4.96703	6.79861e-07	4.03197e-05	1275.07
ENSG00000163629.8	PTPN13	1406.08	1862.81	1219.66	0.792177	0.159643	4.96219	6.97022e-07	4.10425e-05	4886.27
ENSG00000270393.1	AC000095.9	183.899	100.161	218.077	-1.10526	0.222726	-4.96244	6.96125e-07	4.10425e-05	891.639
ENSG00000146648.11	EGFR	1327.28	1889.7	1097.72	0.978815	0.19756	4.95453	7.25052e-07	4.23379e-05	5681.59
ENSG00000172731.9	LRRC20	1454.78	1132.75	1586.22	-0.639285	0.129017	-4.95503	7.23179e-07	4.23379e-05	4067.22
ENSG00000091317.7	CMTM6	576.812	785.082	491.804	0.738859	0.149101	4.95542	7.21735e-07	4.23379e-05	1863.81
ENSG00000059377.11	TBXAS1	165.746	248.561	131.943	1.1879	0.239753	4.95467	7.24533e-07	4.23379e-05	861.047
ENSG00000119383.15	PPP2R4	6318.1	5184.15	6780.94	-0.457818	0.0924126	-4.95407	7.2678e-07	4.23507e-05	12649.5
ENSG00000225994.1	NA	22.5839	39.5534	15.6575	1.26967	0.256381	4.95228	7.33475e-07	4.26524e-05	125.307
ENSG00000116584.11	ARHGEF2	3944.33	2999.37	4330.03	-0.595641	0.120354	-4.94909	7.45611e-07	4.32686e-05	10252.4
ENSG00000101040.15	ZMYND8	2731.36	3228.12	2528.6	0.452045	0.0913684	4.9475	7.51732e-07	4.35338e-05	5384.73
ENSG00000185432.10	METTL7A	4765.11	6308.11	4135.32	0.882868	0.178506	4.94586	7.58065e-07	4.36733e-05	18341.5
ENSG00000163131.5	CTSS	280.215	447.168	212.071	1.20739	0.244131	4.94567	7.58806e-07	4.36733e-05	1475.04
ENSG00000227203.2	SUB1P1	11.9244	17.7456	9.54847	1.08578	0.219525	4.94606	7.573e-07	4.36733e-05	56.4477
ENSG00000171940.9	ZNF217	187.39	247.875	162.703	0.953277	0.192768	4.94519	7.6068e-07	4.36917e-05	778.777
ENSG00000187848.8	P2RX2	14.6975	5.35309	18.5116	-1.87027	0.378574	-4.9403	7.80008e-07	4.47104e-05	119.563
ENSG00000166928.6	MS4A14	58.284	81.0445	48.994	1.22397	0.247848	4.93839	7.87702e-07	4.50594e-05	310.05
ENSG00000163793.8	DNAJC5G	112.38	56.3538	135.248	-1.3311	0.269686	-4.93571	7.98583e-07	4.54427e-05	649.595
ENSG00000158373.7	HIST1H2BD	137.857	231.527	99.6246	1.07949	0.218692	4.93612	7.96935e-07	4.54427e-05	646.237
ENSG00000167208.10	SNX20	26.0029	39.3107	20.5712	1.63472	0.331214	4.93555	7.99256e-07	4.54427e-05	184.591
ENSG00000149599.11	DUSP15	162.479	113.226	182.582	-0.722181	0.146375	-4.93378	8.06548e-07	4.57647e-05	509.19
ENSG00000138594.8	TMOD3	641.886	835.82	562.73	0.648203	0.131409	4.93269	8.11034e-07	4.59265e-05	1804.9
ENSG00000164291.12	ARSK	265.996	319.582	244.124	0.533633	0.108203	4.93176	8.14925e-07	4.60539e-05	615.575
ENSG00000178075.15	GRAMD1C	844.128	1176.41	708.503	1.01279	0.205383	4.93125	8.1707e-07	4.60824e-05	3707.36
ENSG00000183814.11	LIN9	136.152	185.724	115.919	0.649565	0.131859	4.92623	8.38325e-07	4.71864e-05	382.606
ENSG00000176714.9	CCDC121	157.126	196.828	140.921	0.669914	0.136012	4.9254	8.41892e-07	4.72649e-05	455.302
ENSG00000214814.2	FER1L6	13.9626	34.1441	5.72521	1.99889	0.405855	4.92512	8.43085e-07	4.72649e-05	120.722
ENSG00000102359.5	SRPX2	24.9684	49.1162	15.1121	1.60451	0.325904	4.92328	8.51067e-07	4.76174e-05	173.158
ENSG00000126259.14	KIRREL2	52.6469	32.7139	60.7829	-0.991095	0.201333	-4.92268	8.53678e-07	4.76685e-05	225.502
ENSG00000264920.1	RP11-6N17.4	120.719	94.9805	131.224	-0.731799	0.148681	-4.92195	8.56855e-07	4.7751e-05	381.726
ENSG00000184616.7	AC004166.6	59.3975	43.7154	65.7984	-0.840179	0.170729	-4.92112	8.60519e-07	4.77656e-05	215.632
ENSG00000268802.1	CTD-2587H19.1	13.7062	21.4629	10.5402	1.48106	0.300956	4.92117	8.60305e-07	4.77656e-05	87.7124
ENSG00000188760.6	TMEM198	516.207	406.286	561.073	-0.552289	0.112309	-4.91758	8.76201e-07	4.84446e-05	1230.12
ENSG00000254607.2	RP11-115C10.1	2.81583	7.08834	1.07195	2.12263	0.431639	4.91761	8.76064e-07	4.84446e-05	25.7892
ENSG00000114698.10	PLSCR4	1218.7	1666.32	1036	1.02674	0.208983	4.913	8.96948e-07	4.94943e-05	5387.33
ENSG00000163738.13	MTHFD2L	416.664	541.426	365.74	0.552267	0.112438	4.91174	9.02728e-07	4.97155e-05	990.278
ENSG00000251442.1	RP11-792D21.2	161.085	228.323	133.641	1.34109	0.273145	4.90981	9.11656e-07	5.0109e-05	928.946
ENSG00000261604.1	CTD-2636A23.2	163.326	111.578	184.447	-0.874205	0.178163	-4.90678	9.25844e-07	5.07894e-05	613.13
ENSG00000165097.9	KDM1B	770.947	945.148	699.844	0.512406	0.104459	4.90534	9.3264e-07	5.10625e-05	1695.46
ENSG00000142227.6	EMP3	229.066	358.198	176.359	1.10003	0.224302	4.90423	9.37951e-07	5.12533e-05	1081.06
ENSG00000115361.3	ACADL	77.5021	136.009	53.622	1.27732	0.260481	4.9037	9.40484e-07	5.1292e-05	424.684
ENSG00000088836.7	SLC4A11	134.835	188.848	112.789	0.979156	0.199815	4.90031	9.56863e-07	5.20373e-05	565.553
ENSG00000134762.12	DSC3	11.6936	36.13	1.71961	2.42442	0.494769	4.9001	9.57856e-07	5.20373e-05	121.444
ENSG00000116096.5	SPR	365.677	501.735	310.143	0.816568	0.166658	4.89967	9.5997e-07	5.20515e-05	1279.07
ENSG00000100983.5	GSS	1031.76	854.361	1104.17	-0.465675	0.095063	-4.89859	9.65282e-07	5.22387e-05	2057.35
ENSG00000112378.10	PERP	351.145	581.601	257.081	1.06014	0.21645	4.89782	9.69059e-07	5.23422e-05	1593.7
ENSG00000162367.7	TAL1	190.096	259.979	161.573	0.871155	0.177894	4.89706	9.72819e-07	5.24445e-05	708.833
ENSG00000134569.5	LRP4	4156.44	5350.85	3668.93	0.93471	0.190923	4.89575	9.79336e-07	5.26946e-05	16621.2
ENSG00000139921.8	TMX1	579.036	785.073	494.939	0.773651	0.158059	4.89468	9.84636e-07	5.28587e-05	1915.92
ENSG00000198890.6	PRMT6	395.543	345.021	416.164	-0.446603	0.0912482	-4.89438	9.86149e-07	5.28587e-05	755.515
ENSG00000214866.3	DCDC2C	1.79581	5.50185	0.283145	2.40927	0.492356	4.89335	9.91326e-07	5.3035e-05	18.4981
ENSG00000133661.10	SFTPD	81.6013	58.5444	91.0123	-0.752714	0.153951	-4.8893	1.01193e-06	5.40345e-05	262.11
ENSG00000087116.9	ADAMTS2	198.771	291.99	160.723	0.975229	0.19951	4.88812	1.01805e-06	5.42581e-05	826.864
ENSG00000000938.8	FGR	266.656	410.023	208.139	1.02407	0.209529	4.88749	1.02128e-06	5.43273e-05	1164.66
ENSG00000143891.12	GALM	177.376	242.986	150.597	0.834529	0.170815	4.88558	1.03127e-06	5.4755e-05	630.823
ENSG00000196154.7	S100A4	114.008	241.653	61.9083	1.49275	0.305812	4.88125	1.05414e-06	5.58636e-05	723.776
ENSG00000173039.14	RELA	1312.96	1662.54	1170.27	0.632835	0.129714	4.87871	1.06784e-06	5.64827e-05	3529.68
ENSG00000159720.7	ATP6V0D1	4192.81	3373.04	4527.41	-0.537743	0.110298	-4.87536	1.08609e-06	5.72673e-05	9564.45
ENSG00000145358.2	DDIT4L	259.102	387.538	206.679	1.22197	0.250649	4.87524	1.08675e-06	5.72673e-05	1343.11
ENSG00000235140.1	RP11-135D11.2	1.00564	0.0495697	1.39587	-2.39355	0.491	-4.87484	1.08897e-06	5.7277e-05	10.2107
ENSG00000173818.12	ENDOV	812.713	717.049	851.76	-0.328206	0.0674172	-4.86828	1.12572e-06	5.90948e-05	1127.89
ENSG00000123405.9	NFE2	10.431	20.3247	6.39274	1.63729	0.336341	4.86793	1.12774e-06	5.90948e-05	72.2156
ENSG00000117500.8	TMED5	1381.41	1729.65	1239.27	0.618435	0.127082	4.86643	1.13634e-06	5.93241e-05	3610.97
ENSG00000151176.3	PLBD2	666.582	408.113	772.079	-0.909889	0.186964	-4.86666	1.13501e-06	5.93241e-05	2563.6
ENSG00000157551.12	KCNJ15	3.51955	9.21927	1.19313	2.13909	0.439612	4.86586	1.13959e-06	5.93834e-05	31.8185
ENSG00000181350.7	FAM211A	339.752	243.968	378.847	-0.807841	0.166068	-4.86451	1.14738e-06	5.96786e-05	1159.39
ENSG00000122691.8	TWIST1	76.3457	141.715	49.6645	1.15631	0.237764	4.86327	1.15465e-06	5.99457e-05	372.737
ENSG00000121892.10	PDS5A	2544.13	2989.27	2362.45	0.38107	0.0783977	4.86073	1.16955e-06	6.06075e-05	4088.81
ENSG00000197901.7	SLC22A6	92.2495	212.191	43.2937	1.80074	0.370646	4.85838	1.18348e-06	6.12164e-05	699.875
ENSG00000175287.14	PHYHD1	719.62	945.238	627.531	0.98075	0.201982	4.85564	1.19997e-06	6.18742e-05	2970.22
ENSG00000146411.5	SLC2A12	539.547	680.647	481.955	0.566426	0.116658	4.85546	1.20107e-06	6.18742e-05	1286.17
ENSG00000214578.4	HMGN2P15	36.1294	55.1632	28.3604	0.990702	0.204051	4.85517	1.20281e-06	6.18742e-05	150.636
ENSG00000128052.8	KDR	368.069	635.982	258.716	1.22518	0.252364	4.8548	1.20509e-06	6.18783e-05	1897.8
ENSG00000100852.8	ARHGAP5	5039.05	6480.4	4450.75	0.654579	0.134868	4.85347	1.21321e-06	6.21817e-05	13874.4
ENSG00000115073.6	ACTR1B	4054.58	3349.8	4342.25	-0.458058	0.0944138	-4.8516	1.22472e-06	6.2657e-05	7806
ENSG00000253540.1	FAM86HP	72.4633	46.8935	82.9	-1.05855	0.218215	-4.85092	1.22887e-06	6.27552e-05	322.345
ENSG00000111961.12	SASH1	3397.96	4400.4	2988.81	0.759958	0.156854	4.845	1.26612e-06	6.44233e-05	10822.4
ENSG00000125378.10	BMP4	139.383	244.436	96.5041	1.27756	0.263673	4.84526	1.26445e-06	6.44233e-05	746.285
ENSG00000164292.8	RHOBTB3	4052.31	5176.88	3593.3	0.904611	0.186767	4.84354	1.27547e-06	6.47816e-05	15354.2
ENSG00000140968.6	IRF8	189.291	304.766	142.158	1.34811	0.278358	4.84307	1.27846e-06	6.4816e-05	1068.79
ENSG00000142583.13	SLC2A5	483.932	650.438	415.971	1.12253	0.231808	4.84249	1.28223e-06	6.48903e-05	2274.94
ENSG00000165092.8	ALDH1A1	1562.29	1020.4	1783.47	-0.858507	0.177485	-4.83707	1.3177e-06	6.65653e-05	5602.01
ENSG00000100504.12	PYGL	341.334	493.421	279.257	1.03565	0.214295	4.83283	1.34607e-06	6.78763e-05	1473.49
ENSG00000110203.4	FOLR3	1.89644	4.60962	0.789015	2.13644	0.442275	4.83058	1.36135e-06	6.85235e-05	16.8717
ENSG00000172175.8	MALT1	382.11	484.795	340.197	0.604287	0.125183	4.82724	1.38442e-06	6.94359e-05	960.195
ENSG00000094963.9	FMO2	91.1413	156.436	64.4905	1.33263	0.276059	4.82735	1.3836e-06	6.94359e-05	505.073
ENSG00000205959.3	RP11-689P11.2	215.649	128.629	251.167	-0.872358	0.180792	-4.82521	1.39858e-06	7.00215e-05	781.607
ENSG00000183621.10	ZNF438	279.042	328.085	259.024	0.430512	0.0892703	4.82256	1.41726e-06	7.08302e-05	498.517
ENSG00000267107.2	AC011526.1	109.277	182.066	79.567	1.15511	0.239588	4.82122	1.42682e-06	7.11815e-05	523.542
ENSG00000090060.13	PAPOLA	4219.84	5173.97	3830.4	0.472935	0.0981199	4.81997	1.43578e-06	7.15016e-05	8273.58
ENSG00000173369.11	C1QB	1340.86	1957.27	1089.26	1.55025	0.321844	4.81676	1.45906e-06	7.25322e-05	8604.55
ENSG00000179292.4	TMEM151A	2478.28	1574.32	2847.24	-0.842597	0.174965	-4.81579	1.46618e-06	7.27574e-05	8641.2
ENSG00000255823.1	MTRNR2L8	44.8415	11.9472	58.2678	-1.92526	0.399917	-4.81416	1.47817e-06	7.32231e-05	357.012
ENSG00000107779.6	BMPR1A	549.122	703.951	485.927	0.664379	0.138022	4.81357	1.48257e-06	7.3311e-05	1508.49
ENSG00000185862.5	EVI2B	177.361	274.272	137.806	1.18387	0.245962	4.81322	1.48517e-06	7.3311e-05	868.202
ENSG00000156273.11	BACH1	410.591	532.926	360.659	0.638508	0.132676	4.81252	1.49037e-06	7.34386e-05	1083.81
ENSG00000133863.2	TEX15	71.6843	106.013	57.6726	1.11416	0.231564	4.81146	1.4983e-06	7.37e-05	330.057
ENSG00000006747.10	SCIN	190.836	315.386	140	1.72532	0.358706	4.80984	1.51053e-06	7.4164e-05	1359.75
ENSG00000170178.5	HOXD12	0.430833	1.43677	0.0202445	2.37679	0.494185	4.80951	1.51301e-06	7.4164e-05	4.22892
ENSG00000010610.5	CD4	390.603	538.978	330.041	0.969877	0.201731	4.80777	1.52624e-06	7.46819e-05	1563.38
ENSG00000236289.2	AC130710.1	4.76757	0.743497	6.41005	-2.08931	0.434666	-4.8067	1.53442e-06	7.49519e-05	41.0909
ENSG00000135269.13	TES	71.591	122.879	50.6572	1.19007	0.247671	4.80505	1.54716e-06	7.54426e-05	351.22
ENSG00000150907.6	FOXO1	627.879	820.06	549.438	0.879971	0.183291	4.80096	1.57909e-06	7.67333e-05	2273.61
ENSG00000163735.6	CXCL5	51.0719	74.8999	41.3462	1.18717	0.24727	4.80112	1.57778e-06	7.67333e-05	249.499
ENSG00000232859.5	LYRM9	941.987	703.193	1039.45	-0.789142	0.164407	-4.79992	1.5873e-06	7.68663e-05	3058.39
ENSG00000267121.1	CTD-2020K17.1	209.814	151.628	233.564	-0.651574	0.135741	-4.80014	1.58552e-06	7.68663e-05	562.459
ENSG00000129473.5	BCL2L2	6208.91	5375.93	6548.9	-0.407019	0.0848623	-4.79622	1.61687e-06	7.81636e-05	10379
ENSG00000107611.10	CUBN	136.316	172.581	121.514	0.876578	0.182981	4.79053	1.66341e-06	8.02755e-05	489.368
ENSG00000221869.4	CEBPD	1147.61	1929.62	828.419	1.22393	0.255559	4.7892	1.67445e-06	8.05473e-05	5750.3
ENSG00000176783.10	RUFY1	1037.55	1212.2	966.267	0.396072	0.0827017	4.78916	1.67478e-06	8.05473e-05	1682.39
ENSG00000173960.8	UBXN2A	478.752	555.316	447.501	0.416121	0.0869306	4.78681	1.6945e-06	8.13561e-05	814.725
ENSG00000257122.1	RRN3P3	154.767	122.575	167.906	-0.675381	0.14112	-4.78585	1.70267e-06	8.1609e-05	427.331
ENSG00000152192.5	POU4F1	7.68547	13.0345	5.50221	1.54334	0.322534	4.78505	1.70942e-06	8.1793e-05	48.4806
ENSG00000181449.2	SOX2	2816.49	3675.93	2465.7	0.815503	0.170528	4.78223	1.73364e-06	8.28109e-05	9375.58
ENSG00000226950.2	DANCR	915.299	1140.97	823.189	0.424989	0.0888766	4.78178	1.73747e-06	8.28526e-05	1587.74
ENSG00000124875.5	CXCL6	2.51361	6.14539	1.03126	2.13157	0.445804	4.78141	1.74071e-06	8.28665e-05	21.8691
ENSG00000163421.4	PROK2	8.69082	16.6052	5.46045	1.71102	0.357879	4.781	1.74424e-06	8.28943e-05	60.6922
ENSG00000111666.6	CHPT1	2033.02	2568.9	1814.29	0.583387	0.122057	4.77961	1.75634e-06	8.33281e-05	4838.09
ENSG00000027697.8	IFNGR1	1622.36	2124.64	1417.36	0.636071	0.133122	4.77812	1.76941e-06	8.38066e-05	4206.93
ENSG00000166927.7	MS4A7	155.741	253.404	115.879	1.3662	0.286009	4.77676	1.7814e-06	8.42325e-05	866.951
ENSG00000051108.10	HERPUD1	2355.25	3061.96	2066.79	0.505479	0.105835	4.77612	1.7871e-06	8.436e-05	4850.04
ENSG00000038427.11	VCAN	1628.79	2149.63	1416.2	0.823533	0.172448	4.77555	1.79217e-06	8.44575e-05	5463.86
ENSG00000148341.13	SH3GLB2	7260.38	5771.29	7868.17	-0.504161	0.10561	-4.77381	1.80772e-06	8.50475e-05	14899.1
ENSG00000129667.8	RHBDF2	348.558	433.778	313.774	1.07336	0.224902	4.77258	1.81879e-06	8.54255e-05	1522.11
ENSG00000138794.5	CASP6	128.605	166.5	113.138	0.77581	0.162596	4.77141	1.82939e-06	8.57797e-05	405.739
ENSG00000174945.8	AMZ1	209.022	142.801	236.051	-0.73776	0.154635	-4.77097	1.83343e-06	8.58259e-05	627.069
ENSG00000018408.10	WWTR1	784.676	1183.17	622.026	1.01835	0.213492	4.76997	1.84251e-06	8.61076e-05	3248.21
ENSG00000149182.10	ARFGAP2	3510.04	2962.82	3733.4	-0.362133	0.0759458	-4.76831	1.85775e-06	8.66755e-05	5163.35
ENSG00000136869.13	TLR4	566.676	795.343	473.342	0.999027	0.209554	4.76739	1.86628e-06	8.69288e-05	2298.94
ENSG00000141873.6	SLC39A3	759.618	635.876	810.125	-0.530328	0.111274	-4.76595	1.8797e-06	8.74091e-05	1634.93
ENSG00000164692.13	COL1A2	701.269	1544.23	357.203	1.62364	0.340896	4.76285	1.90874e-06	8.81623e-05	4616.73
ENSG00000103888.11	KIAA1199	783.828	1292.42	576.239	1.06828	0.224246	4.76387	1.89915e-06	8.81623e-05	3395.21
ENSG00000142347.12	MYO1F	247.274	334.159	211.811	0.995725	0.209088	4.76222	1.91473e-06	8.81623e-05	998.341
ENSG00000120370.8	GORAB	255.528	288.764	241.962	0.401329	0.0842707	4.76238	1.91326e-06	8.81623e-05	415.814
ENSG00000261189.1	RP3-512B11.3	8.18835	19.5278	3.56	1.81856	0.381799	4.76313	1.90612e-06	8.81623e-05	60.3788
ENSG00000129514.4	FOXA1	2.47101	6.14668	0.970733	2.17181	0.455994	4.7628	1.90925e-06	8.81623e-05	21.7599
ENSG00000158467.12	AHCYL2	3051.98	3997.01	2666.26	0.731727	0.153727	4.7599	1.93689e-06	8.90308e-05	9045.56
ENSG00000112578.5	BYSL	255.601	215.657	271.905	-0.414649	0.0871188	-4.75958	1.93993e-06	8.90308e-05	429.287
ENSG00000173372.12	C1QA	796.786	1228.88	620.423	1.52794	0.321063	4.75902	1.94538e-06	8.91352e-05	4930.59
ENSG00000129675.11	ARHGEF6	1299.55	1568.52	1189.77	0.642075	0.134948	4.75793	1.95588e-06	8.93247e-05	3378.56
ENSG00000258647.1	LINC00930	40.3599	69.1972	28.5896	1.49814	0.314852	4.75824	1.95287e-06	8.93247e-05	244.824
ENSG00000084073.4	ZMPSTE24	1315.53	1541.63	1223.25	0.387569	0.0814836	4.75641	1.97066e-06	8.97081e-05	2063.49
ENSG00000091879.9	ANGPT2	263.673	433.373	194.408	1.30148	0.273611	4.75669	1.96793e-06	8.97081e-05	1388.85
ENSG00000118640.6	VAMP8	155.168	253.596	114.994	1.21215	0.25498	4.75388	1.99549e-06	9.06913e-05	760.328
ENSG00000183615.5	FAM167B	39.3504	62.3598	29.9588	1.05168	0.221258	4.75319	2.00235e-06	9.08562e-05	167.26
ENSG00000143772.5	ITPKB	6035.44	7087.97	5605.84	0.888601	0.187086	4.7497	2.03721e-06	9.22891e-05	21639.3
ENSG00000065243.14	PKN2	1109.93	1365.48	1005.62	0.559083	0.117724	4.7491	2.04329e-06	9.23879e-05	2503.51
ENSG00000197050.6	ZNF420	406.792	498.067	369.537	0.46718	0.098378	4.74883	2.04597e-06	9.23879e-05	766.715
ENSG00000187837.2	HIST1H1C	284.089	454.268	214.629	1.16925	0.246465	4.74407	2.0947e-06	9.44365e-05	1336.94
ENSG00000160818.12	GPATCH4	1081.32	916.11	1148.75	-0.524366	0.110562	-4.74274	2.10851e-06	9.49064e-05	2280.9
ENSG00000185222.7	WBP5	899.447	1223.7	767.1	0.620069	0.130789	4.74098	2.12689e-06	9.50747e-05	2243.11
ENSG00000180008.8	SOCS4	677.735	849.725	607.535	0.61469	0.129655	4.74097	2.12692e-06	9.50747e-05	1675.53
ENSG00000254539.1	RP4-791M13.3	252.78	331.333	220.718	0.757708	0.159796	4.74173	2.11906e-06	9.50747e-05	770.336
ENSG00000154124.4	FAM105B	358.975	432.801	328.842	0.50141	0.105753	4.74135	2.12302e-06	9.50747e-05	723.923
ENSG00000230912.1	RP3-508I15.10	7.29703	2.37893	9.30442	-1.4687	0.309804	-4.74076	2.12917e-06	9.50747e-05	43.1038
ENSG00000137868.14	STRA6	26.7657	57.941	14.0411	1.67581	0.353535	4.74016	2.13552e-06	9.5207e-05	180.374
ENSG00000203685.5	C1orf95	3008.12	2068.54	3391.62	-0.93544	0.197449	-4.73763	2.16237e-06	9.62511e-05	11302.4
ENSG00000241527.1	CA15P1	3.24625	0.693875	4.28803	-1.95017	0.411879	-4.7348	2.19271e-06	9.74473e-05	25.394
ENSG00000168876.4	ANKRD49	406.37	500.214	368.066	0.480583	0.101534	4.73323	2.20978e-06	9.79499e-05	782.935
ENSG00000256955.1	RP11-417L19.2	39.0707	68.812	26.9314	1.42033	0.300083	4.73312	2.211e-06	9.79499e-05	222.472
ENSG00000260630.2	SNAI3-AS1	499	380.2	547.489	-0.69212	0.146263	-4.73203	2.22286e-06	9.83204e-05	1384.01
ENSG00000248559.1	RP11-215P8.3	17.8835	11.2498	20.5911	-1.02455	0.216689	-4.7282	2.26521e-06	0.000100036	73.2871
ENSG00000239776.2	AC079949.1	483.499	108.095	636.726	-1.75261	0.370726	-4.72752	2.27283e-06	0.000100131	3389.07
ENSG00000236069.1	RP5-1011O1.3	1.89646	5.60127	0.384292	2.3096	0.488559	4.72737	2.2745e-06	0.000100131	17.5177
ENSG00000171885.9	AQP4	20362.8	27513.9	17444	1.09443	0.231561	4.72631	2.28637e-06	0.000100497	89094.6
ENSG00000165025.10	SYK	171.09	267.343	131.803	1.26371	0.267571	4.72289	2.3252e-06	0.000101884	863.079
ENSG00000241769.2	LINC00893	48.7563	28.8973	56.862	-0.890047	0.188454	-4.72289	2.3252e-06	0.000101884	173.23
ENSG00000188290.6	HES4	308.13	223.864	342.524	-0.87631	0.185561	-4.72249	2.32976e-06	0.000101925	1077.83
ENSG00000161270.15	NPHS1	28.9469	17.1023	33.7813	-0.997699	0.211373	-4.72008	2.35751e-06	0.000102979	115.153
ENSG00000100577.14	GSTZ1	357.81	252.23	400.905	-0.723159	0.153264	-4.71838	2.37735e-06	0.000103684	1030.95
ENSG00000172508.6	CARNS1	6390.44	2123.92	8131.87	-1.50415	0.319112	-4.71356	2.43424e-06	0.000105837	38212
ENSG00000251041.1	CTD-2275D24.1	4.02253	1.53677	5.03712	-1.87487	0.397754	-4.71364	2.43333e-06	0.000105837	29.981
ENSG00000163605.10	PPP4R2	2102.05	2690.68	1861.8	0.578672	0.122848	4.71049	2.47125e-06	0.000107067	4829.52
ENSG00000172243.13	CLEC7A	137.795	228.922	100.6	1.3272	0.281752	4.71051	2.47093e-06	0.000107067	726.099
ENSG00000259840.1	LA16c-380A1.1	69.5379	46.0968	79.1057	-0.977421	0.207509	-4.71026	2.47398e-06	0.000107067	269.855
ENSG00000261568.1	RP11-524C21.2	34.4948	57.1007	25.2679	1.17548	0.249658	4.70838	2.49697e-06	0.000107896	160.854
ENSG00000166523.3	CLEC4E	40.4726	83.5215	22.9015	1.95123	0.41465	4.70573	2.52958e-06	0.000109137	312.887
ENSG00000266903.1	CTB-171A8.1	26.5067	57.5422	13.8392	1.66872	0.354679	4.70487	2.54023e-06	0.000109429	175.198
ENSG00000034677.7	RNF19A	2286.27	2732.66	2104.07	0.566652	0.120496	4.70267	2.56776e-06	0.000110276	5127.04
ENSG00000163386.15	NBPF10	714.85	917.76	632.03	0.808706	0.171957	4.70297	2.56408e-06	0.000110276	2287.86
ENSG00000177352.9	CCDC71	168.409	128.624	184.648	-0.58242	0.123886	-4.70126	2.58567e-06	0.000110707	388.006
ENSG00000163914.4	RHO	23.4747	12.0447	28.14	-1.27492	0.271174	-4.70149	2.58269e-06	0.000110707	118.392
ENSG00000099622.9	CIRBP	10305.9	7085.24	11620.5	-0.753963	0.160453	-4.69898	2.61467e-06	0.000111778	30705.3
ENSG00000148175.8	STOM	3753.01	5140.49	3186.69	0.943785	0.20087	4.69847	2.62112e-06	0.000111884	13995.4
ENSG00000196935.4	SRGAP1	377.216	440.253	351.486	0.691977	0.147329	4.69682	2.64243e-06	0.000112622	1030.62
ENSG00000085719.7	CPNE3	1311.75	1611.62	1189.36	0.598597	0.127542	4.69332	2.68811e-06	0.000114395	3094.98
ENSG00000122176.9	FMOD	154.938	344.664	77.4986	1.55972	0.332408	4.69219	2.70293e-06	0.000114852	952.109
ENSG00000228630.1	HOTAIR	0.459602	1.48649	0.0404633	2.31433	0.493443	4.69018	2.72966e-06	0.000115813	4.18688
ENSG00000131375.5	CAPN7	1023.08	1241.46	933.94	0.477347	0.101834	4.68749	2.76582e-06	0.000116889	1920.35
ENSG00000042980.8	ADAM28	233.878	390.736	169.855	1.1931	0.254537	4.68736	2.76751e-06	0.000116889	1097.25
ENSG00000144120.8	TMEM177	283.615	239.809	301.495	-0.508176	0.1084	-4.68796	2.75943e-06	0.000116889	566.738
ENSG00000225217.1	HSPA7	65.3237	117.188	44.1547	1.57356	0.335868	4.68506	2.79875e-06	0.000118031	403.763
ENSG00000141232.4	TOB1	1478.25	1934.65	1291.96	0.806861	0.172263	4.68388	2.81491e-06	0.000118449	4683.25
ENSG00000257135.1	RP11-320M2.1	24.7206	16.2102	28.1942	-1.12292	0.23975	-4.68372	2.8171e-06	0.000118449	108.996
ENSG00000203711.6	C6orf99	5.99131	10.1628	4.28866	1.37176	0.292925	4.68297	2.82746e-06	0.000118707	32.2625
ENSG00000165125.13	TRPV6	573.299	396.483	645.469	-0.7854	0.16779	-4.68085	2.85682e-06	0.000119227	1766.69
ENSG00000242574.4	HLA-DMB	274.726	435.198	209.227	1.26575	0.270372	4.6815	2.84779e-06	0.000119227	1364.37
ENSG00000089356.12	FXYD3	77.8448	110.551	64.4953	1.04028	0.222215	4.68142	2.84889e-06	0.000119227	317.737
ENSG00000199053.1	MIR324	1.82494	0.0990779	2.52938	-2.25916	0.482637	-4.68088	2.85648e-06	0.000119227	16.1765
ENSG00000105939.8	ZC3HAV1	412.513	514.86	370.739	0.683305	0.145996	4.68031	2.86436e-06	0.000119364	1105.82
ENSG00000251405.2	CTB-109A12.1	24.3986	7.38484	31.3431	-1.65127	0.352859	-4.67969	2.87308e-06	0.00011955	158.031
ENSG00000186951.12	PPARA	753.306	936.558	678.51	0.760131	0.16256	4.67601	2.92517e-06	0.000121537	2241.94
ENSG00000078401.6	EDN1	412.655	626.929	325.196	1.09436	0.234114	4.67446	2.94729e-06	0.000122276	1766.93
ENSG00000079335.13	CDC14A	221.329	310.427	184.963	1.01771	0.217903	4.67048	3.00495e-06	0.000124484	879.574
ENSG00000112146.11	FBXO9	2996.77	2492.78	3202.48	-0.545736	0.116873	-4.66949	3.01948e-06	0.000124535	6385.94
ENSG00000147853.11	AK3	2017.92	2475.87	1831	0.530461	0.1136	4.66956	3.01849e-06	0.000124535	4179.71
ENSG00000230316.2	FEZF1-AS1	13.8325	18.1372	12.0755	1.48976	0.319004	4.67003	3.01156e-06	0.000124535	80.4649
ENSG00000143179.7	UCK2	729.117	601.689	781.129	-0.454346	0.0973653	-4.66641	3.06515e-06	0.00012608	1291.74
ENSG00000173451.2	THAP2	435.15	576.366	377.511	0.708473	0.151826	4.66635	3.06593e-06	0.00012608	1202.14
ENSG00000196569.7	LAMA2	615.255	818.27	532.391	0.654812	0.14037	4.66491	3.08751e-06	0.000126782	1569.99
ENSG00000134755.10	DSC2	127.729	178.848	106.865	1.016	0.218005	4.66045	3.15512e-06	0.000129369	504.58
ENSG00000101974.10	ATP11C	228.242	316.367	192.273	0.869312	0.186571	4.65942	3.17109e-06	0.000129834	771.158
ENSG00000159399.5	HK2	224.094	323.719	183.431	1.12478	0.24147	4.65805	3.19215e-06	0.000130506	979.082
ENSG00000261829.1	RP11-223I10.1	259.419	387.979	206.945	1.03821	0.222932	4.65708	3.20723e-06	0.000130932	1045.81
ENSG00000101166.11	SLMO2	953.86	1188.16	858.229	0.475563	0.102152	4.65544	3.23289e-06	0.000131597	1760.39
ENSG00000129654.7	FOXJ1	123.899	185.506	98.7528	1.36955	0.294167	4.65568	3.22909e-06	0.000131597	658.507
ENSG00000187720.10	THSD4	438.733	814.117	285.515	1.24858	0.268301	4.65364	3.26128e-06	0.000132561	2124.11
ENSG00000101608.6	MYL12A	1034.81	1518.41	837.414	0.798398	0.171624	4.65203	3.28684e-06	0.000133407	3201.33
ENSG00000254561.2	RP11-196E1.3	121.643	65.0403	144.746	-1.03502	0.222552	-4.65067	3.30863e-06	0.000134097	487.567
ENSG00000152229.14	PSTPIP2	44.3778	63.7959	36.452	1.02148	0.219705	4.64932	3.33036e-06	0.000134783	175.447
ENSG00000169045.13	HNRNPH1	6917.3	8200.57	6393.52	0.450917	0.0970344	4.64698	3.3683e-06	0.000136123	12058.8
ENSG00000137267.5	TUBB2A	7121.55	4771.2	8080.88	-0.768312	0.165358	-4.64636	3.37851e-06	0.000136339	21149.7
ENSG00000144891.13	AGTR1	11.378	25.8733	5.4615	1.76239	0.379432	4.64481	3.40386e-06	0.000137165	77.4575
ENSG00000204287.9	HLA-DRA	1389.67	2149.83	1079.4	1.29912	0.279783	4.64333	3.42841e-06	0.000137957	6969.11
ENSG00000092820.13	EZR	4072.96	5711.18	3404.29	0.921685	0.198517	4.64286	3.43618e-06	0.000138072	14490
ENSG00000197747.4	S100A10	441.106	763.286	309.604	1.20541	0.259665	4.64217	3.44765e-06	0.000138161	2052.21
ENSG00000164107.7	HAND2	3.97882	11.1025	1.0712	2.19808	0.473506	4.64214	3.44825e-06	0.000138161	33.7553
ENSG00000243742.1	RPLP0P2	42.482	20.3722	51.5064	-1.31619	0.283634	-4.64048	3.47607e-06	0.00013888	215.683
ENSG00000215274.5	GAGE10	7.1408	12.0443	5.13935	1.57147	0.338625	4.64073	3.47184e-06	0.00013888	43.2855
ENSG00000137038.7	C9orf123	1112.39	981.984	1165.61	-0.357628	0.0770855	-4.63937	3.49472e-06	0.000139426	1533.86
ENSG00000132763.10	MMACHC	195.361	145.774	215.601	-0.589816	0.127145	-4.63894	3.50199e-06	0.000139518	444.243
ENSG00000150457.7	LATS2	204.016	292.631	167.847	0.959898	0.206961	4.63807	3.51673e-06	0.000139709	754.899
ENSG00000257702.3	LBX2-AS1	17.1368	34.194	10.1747	1.47808	0.318684	4.63809	3.51649e-06	0.000139709	97.64
ENSG00000133704.5	IPO8	1523.3	1711	1446.69	0.288164	0.0621471	4.63681	3.53822e-06	0.000140364	1691.2
ENSG00000182134.11	TDRKH	603.206	466.488	659.01	-0.565441	0.121981	-4.63547	3.56126e-06	0.000141079	1313.33
ENSG00000164463.8	CREBRF	1470.68	1781.45	1343.84	0.451766	0.097494	4.63379	3.59036e-06	0.000142032	2556.38
ENSG00000103342.8	GSPT1	2972.06	3424.07	2787.57	0.297655	0.064253	4.63254	3.612e-06	0.000142486	3402.56
ENSG00000254510.1	RP11-867G23.10	40.6569	24.288	47.3381	-1.208	0.260751	-4.63278	3.60784e-06	0.000142486	188.902
ENSG00000230461.3	PROX1-AS1	91.8606	57.3495	105.947	-1.0215	0.220566	-4.63127	3.63422e-06	0.000143162	360.722
ENSG00000186564.5	FOXD2	24.3354	59.6685	9.9137	1.89076	0.408326	4.63052	3.64757e-06	0.000143286	176.862
ENSG00000237004.3	ZNRF2P1	9.40977	2.82554	12.0972	-1.65149	0.356632	-4.63079	3.64266e-06	0.000143286	59.7332
ENSG00000113732.4	ATP6V0E1	1213.84	1685.18	1021.46	0.748789	0.161721	4.63012	3.65447e-06	0.000143356	3493.49
ENSG00000180155.14	LYNX1	8782.3	6526.19	9703.16	-0.68305	0.147543	-4.62948	3.66578e-06	0.0001436	23052.3
ENSG00000018280.12	SLC11A1	299.878	376.401	268.645	1.41526	0.305742	4.62892	3.67575e-06	0.000143713	1630.78
ENSG00000188428.12	BLOC1S5	193.929	237.715	176.058	0.516974	0.111688	4.62874	3.67891e-06	0.000143713	385.236
ENSG00000139289.9	PHLDA1	1406.63	1795.53	1247.9	0.51615	0.111522	4.62824	3.68785e-06	0.000143783	2789.63
ENSG00000170542.5	SERPINB9	615.283	708.192	577.362	0.553285	0.119557	4.62778	3.69606e-06	0.000143783	1308.02
ENSG00000124749.12	COL21A1	261.242	325.903	234.85	0.81483	0.176065	4.62801	3.69193e-06	0.000143783	817.901
ENSG00000239382.6	ALKBH6	264.594	202.181	290.068	-0.468648	0.101304	-4.62614	3.72545e-06	0.000144613	476.139
ENSG00000263069.1	CTD-2047H16.4	93.1956	69.2402	102.973	-0.609035	0.131654	-4.62601	3.72771e-06	0.000144613	217.944
ENSG00000121578.8	B4GALT4	449.958	561.186	404.559	0.544176	0.117664	4.62482	3.74927e-06	0.000145187	939.776
ENSG00000153094.17	BCL2L11	222.606	269.829	203.331	0.582454	0.125946	4.62462	3.75282e-06	0.000145187	497.635
ENSG00000204347.3	BTBD17	56.8198	33.212	66.4556	-1.12085	0.242401	-4.62394	3.76525e-06	0.000145318	244.407
ENSG00000132357.9	CARD6	67.4196	99.5246	54.3155	0.932652	0.201704	4.62386	3.76657e-06	0.000145318	241.31
ENSG00000196440.7	ARMCX4	1202.55	1022.87	1275.89	-0.409892	0.0887108	-4.62054	3.82734e-06	0.00014746	1888.53
ENSG00000153208.12	MERTK	981.585	1378	819.782	0.986113	0.213498	4.61883	3.85908e-06	0.00014848	3705.65
ENSG00000167613.11	LAIR1	247.174	344.178	207.581	1.23552	0.267514	4.6185	3.86515e-06	0.000148509	1169.1
ENSG00000140299.6	BNIP2	927.578	1145.32	838.706	0.566918	0.122827	4.61556	3.92036e-06	0.000150425	2010.2
ENSG00000269388.1	AC018755.16	26.9789	15.0701	31.8396	-1.07571	0.233188	-4.61305	3.96803e-06	0.000152046	110.804
ENSG00000235944.3	ZNF815P	316.763	263.605	338.46	-0.575737	0.124895	-4.60976	4.0313e-06	0.00015426	695.156
ENSG00000251372.1	LINC00499	96.1179	164.99	68.007	1.37468	0.298233	4.60941	4.03812e-06	0.000154311	503.632
ENSG00000100997.14	ABHD12	3834.88	3463.26	3986.56	-0.358038	0.0776833	-4.60894	4.04726e-06	0.00015445	5232.91
ENSG00000111783.8	RFX4	1023.45	1248.67	931.528	0.951416	0.206501	4.60731	4.07902e-06	0.000154907	3709.84
ENSG00000180479.9	ZNF571	216.895	255.451	201.158	0.477118	0.103547	4.60774	4.0706e-06	0.000154907	394.268
ENSG00000155307.13	SAMSN1	84.542	135.768	63.6333	1.11645	0.242327	4.6072	4.08128e-06	0.000154907	359.608
ENSG00000263812.1	LINC00908	2.85896	6.64223	1.31476	1.97494	0.428593	4.60796	4.06644e-06	0.000154907	21.5119
ENSG00000261452.1	RP11-509E16.1	2163.03	1742.99	2334.47	-0.490598	0.106507	-4.60623	4.10029e-06	0.000155418	4041.49
ENSG00000197256.6	KANK2	949.204	1528.78	712.641	1.03063	0.223809	4.60498	4.12513e-06	0.000156149	3723.79
ENSG00000100365.10	NCF4	82.9089	124.969	65.7416	1.16517	0.253056	4.60441	4.13641e-06	0.000156365	367.658
ENSG00000162496.4	DHRS3	743.979	1021.97	630.515	0.84215	0.18293	4.60368	4.15087e-06	0.000156701	2383.95
ENSG00000176105.9	YES1	800.868	1037.82	704.155	0.678872	0.147495	4.60269	4.17078e-06	0.00015703	2068.19
ENSG00000175782.7	SLC35E3	372.713	305.725	400.055	-0.455154	0.0988852	-4.60286	4.16733e-06	0.00015703	645.322
ENSG00000172578.7	KLHL6	38.1269	60.2289	29.1057	1.27428	0.276894	4.60206	4.1834e-06	0.000157295	184.781
ENSG00000136732.10	GYPC	173.317	275.413	131.646	1.06479	0.231485	4.59983	4.22834e-06	0.000158772	701.135
ENSG00000182718.11	ANXA2	894.879	1737.26	551.048	1.44335	0.31393	4.59766	4.27257e-06	0.000160218	4902.07
ENSG00000176853.11	FAM91A1	1495.54	2212.42	1202.94	0.725643	0.15785	4.59704	4.28531e-06	0.000160482	4117.99
ENSG00000127483.13	HP1BP3	6150.89	7184.37	5729.06	0.455268	0.0990681	4.59551	4.31695e-06	0.000161451	10618.6
ENSG00000166822.8	TMEM170A	833.696	942.409	789.323	0.526316	0.114562	4.59417	4.34467e-06	0.000162272	1662.9
ENSG00000128059.4	PPAT	571.833	683.451	526.275	0.453213	0.0986828	4.59263	4.37703e-06	0.000163264	981.476
ENSG00000144644.10	GADL1	7.61274	20.4699	2.36493	2.13333	0.464542	4.59232	4.38336e-06	0.000163283	61.5036
ENSG00000116815.11	CD58	110.517	162.382	89.3482	0.891121	0.194099	4.59107	4.40974e-06	0.000163919	372.8
ENSG00000244682.3	FCGR2C	31.5314	55.071	21.9234	1.58547	0.345346	4.59096	4.4121e-06	0.000163919	189.239
ENSG00000236255.1	AC009404.2	88.0299	105.674	80.828	0.624464	0.136033	4.59055	4.42081e-06	0.000164026	208.072
ENSG00000143867.5	OSR1	66.0581	137.835	36.7615	1.46113	0.31833	4.59	4.43242e-06	0.000164239	365.281
ENSG00000118503.10	TNFAIP3	138.681	223.35	104.123	1.14354	0.249155	4.58965	4.43989e-06	0.000164299	600.152
ENSG00000108256.4	NUFIP2	2736.1	3311.89	2501.09	0.478465	0.104338	4.5857	4.52467e-06	0.000166997	4944.96
ENSG00000125257.9	ABCC4	196.828	282.05	162.044	0.972411	0.212046	4.58585	4.52141e-06	0.000166997	722.966
ENSG00000189306.6	RRP7A	1321.33	1063.31	1426.64	-0.526178	0.114764	-4.58488	4.5425e-06	0.000167435	2625.38
ENSG00000253696.2	RP11-439C15.2	252.26	334.061	218.873	0.835968	0.182362	4.58412	4.55893e-06	0.00016782	796.111
ENSG00000183317.12	EPHA10	876.2	622.013	979.949	-0.742064	0.161932	-4.58258	4.59278e-06	0.000168845	2452.87
ENSG00000127951.5	FGL2	348.641	706.929	202.4	1.43567	0.313386	4.58116	4.62395e-06	0.00016951	1887.41
ENSG00000087903.8	RFX2	370.35	459.994	333.761	0.776911	0.169607	4.58066	4.63501e-06	0.00016951	1084.97
ENSG00000169508.6	GPR183	102.09	213.379	56.6663	1.65831	0.362014	4.5808	4.63204e-06	0.00016951	638.388
ENSG00000111319.8	SCNN1A	8.63384	19.034	4.3889	1.72195	0.375878	4.58114	4.62442e-06	0.00016951	56.0607
ENSG00000116044.11	NFE2L2	2073.66	2557.27	1876.27	0.627691	0.137107	4.57811	4.69193e-06	0.000171368	4901.99
ENSG00000154589.2	LY96	55.3681	84.9629	43.2885	1.08613	0.237344	4.5762	4.73494e-06	0.000172715	226.276
ENSG00000157514.12	TSC22D3	4043.96	5910.82	3281.98	0.703853	0.153837	4.5753	4.75531e-06	0.000172785	10709.4
ENSG00000138685.7	FGF2	1249.87	1693.85	1068.66	1.01189	0.221159	4.57538	4.75346e-06	0.000172785	4758.54
ENSG00000162069.10	CCDC64B	28.9752	16.1091	34.2267	-1.17463	0.256725	-4.57544	4.75223e-06	0.000172785	128.057
ENSG00000125967.11	NECAB3	1612.53	1293.42	1742.78	-0.547279	0.119624	-4.57499	4.76246e-06	0.000172821	3320.34
ENSG00000255568.2	BRWD1-IT2	17.065	12.1449	19.0732	-1.00708	0.220179	-4.5739	4.78728e-06	0.000173497	64.6306
ENSG00000113594.5	LIFR	2974.13	3849.72	2616.74	0.817744	0.178824	4.5729	4.8101e-06	0.0001741	9142.66
ENSG00000138722.5	MMRN1	70.3693	152.513	36.8413	1.74181	0.380979	4.57192	4.83268e-06	0.000174692	460.584
ENSG00000063660.4	GPC1	5326.68	3892.71	5911.97	-0.627761	0.137335	-4.57102	4.85351e-06	0.000175003	12562.8
ENSG00000167748.6	KLK1	2.95969	8.0794	0.870007	2.13631	0.46736	4.57101	4.85376e-06	0.000175003	23.7545
ENSG00000122592.6	HOXA7	0.574669	1.83435	0.060515	2.25554	0.493544	4.57009	4.87504e-06	0.000175545	4.86799
ENSG00000146373.11	RNF217	536.917	688.772	474.936	0.627443	0.137344	4.56841	4.91432e-06	0.000176733	1264.22
ENSG00000243364.3	EFNA4	38.3303	53.3349	32.2059	1.0033	0.219633	4.56806	4.92255e-06	0.000176803	144.309
ENSG00000197406.5	DIO3	22.2859	38.9668	15.4773	1.25227	0.274167	4.56756	4.93428e-06	0.000176998	104.712
ENSG00000182327.7	GLTPD2	77.7835	51.9001	88.3481	-0.85151	0.18651	-4.56548	4.98344e-06	0.000178533	248.261
ENSG00000258947.2	TUBB3	355.391	190.878	422.539	-1.01699	0.222905	-4.56245	5.056e-06	0.000180672	1352.87
ENSG00000204936.4	CD177	45.9438	103.654	22.3887	1.61353	0.353634	4.56269	5.05016e-06	0.000180672	277.482
ENSG00000227456.2	LINC00310	15.6182	29.6936	9.8732	1.5139	0.331893	4.56142	5.08088e-06	0.00018133	88.4666
ENSG00000204310.6	AGPAT1	2542.48	2211.11	2677.74	-0.361851	0.0793428	-4.5606	5.10079e-06	0.00018181	3441.15
ENSG00000153207.10	AHCTF1	1405.02	1695.88	1286.31	0.467806	0.102585	4.56017	5.11116e-06	0.000181948	2458.25
ENSG00000266566.1	AC009994.2	2.75812	0.594888	3.64107	-1.84277	0.404216	-4.55889	5.14256e-06	0.000182834	18.9984
ENSG00000214970.3	CTC-297N7.7	1.23547	0.0991279	1.69929	-2.20309	0.48356	-4.55599	5.21405e-06	0.000185142	10.1593
ENSG00000143420.13	ENSA	7475.08	6584.4	7838.63	-0.469619	0.103089	-4.55547	5.22693e-06	0.000185365	13100.9
ENSG00000164039.10	BDH2	936.184	1233.35	814.89	0.758263	0.16654	4.55303	5.28792e-06	0.000187291	2646.04
ENSG00000155380.7	SLC16A1	2025.85	2826.28	1699.14	0.949523	0.208565	4.55265	5.29747e-06	0.000187393	7169.69
ENSG00000185591.5	SP1	1173.82	1444.15	1063.48	0.647105	0.142171	4.55158	5.32448e-06	0.000188111	2829.9
ENSG00000173714.7	WFIKKN2	54.126	85.0107	41.52	1.30122	0.285903	4.55127	5.33237e-06	0.000188154	262.386
ENSG00000072210.14	ALDH3A2	2239.92	2600.59	2092.71	0.462951	0.10174	4.55035	5.35572e-06	0.000188504	3862.4
ENSG00000121931.11	LRIF1	566.409	721.746	503.006	0.487722	0.107178	4.55058	5.34989e-06	0.000188504	1028.94
ENSG00000168124.2	OR1F1	11.1009	4.65844	13.7305	-1.48789	0.327115	-4.54853	5.40213e-06	0.0001899	61.4676
ENSG00000175906.4	ARL4D	452.041	327.577	502.842	-0.796078	0.175081	-4.54692	5.44369e-06	0.000191121	1338.21
ENSG00000178342.4	KCNG2	31.1196	20.5723	35.4246	-0.958687	0.210937	-4.54489	5.49645e-06	0.000192733	110.834
ENSG00000079150.13	FKBP7	86.4878	117.469	73.8426	0.700755	0.154212	4.54409	5.51732e-06	0.000193223	225.09
ENSG00000137218.6	FRS3	917.894	758.281	983.042	-0.425401	0.0936811	-4.54094	5.60036e-06	0.000195887	1447.87
ENSG00000153993.9	SEMA3D	162.101	229.533	134.577	1.08539	0.23906	4.54024	5.61908e-06	0.000196297	652.234
ENSG00000164970.10	FAM219A	4267.14	3569.55	4551.87	-0.406047	0.0894719	-4.53826	5.67202e-06	0.000197771	6417.48
ENSG00000145029.7	NICN1	1180.12	950.918	1273.68	-0.492619	0.108557	-4.53787	5.68239e-06	0.000197771	2153.23
ENSG00000182118.5	FAM89A	262.784	374.875	217.033	0.865957	0.19082	4.53807	5.67703e-06	0.000197771	842.845
ENSG00000150681.5	RGS18	34.0898	62.3081	22.5722	1.48718	0.327781	4.53713	5.70237e-06	0.000198221	187.727
ENSG00000233639.1	AC018730.1	537.887	801.293	430.375	0.797297	0.175804	4.53514	5.75659e-06	0.000199611	1586.69
ENSG00000261596.1	CTB-31N19.3	18.9336	29.5422	14.6035	0.982729	0.216692	4.53515	5.75632e-06	0.000199611	68.8409
ENSG00000160781.10	PAQR6	8242.63	4640.3	9712.96	-1.0847	0.239584	-4.52745	5.96991e-06	0.000206753	32942.9
ENSG00000104611.7	SH2D4A	42.8258	55.8128	37.5251	0.847524	0.18721	4.52713	5.97915e-06	0.000206818	133.729
ENSG00000143110.7	C1orf162	338.257	415.518	306.722	0.776811	0.171626	4.52618	6.00587e-06	0.000207286	967.866
ENSG00000123427.11	METTL21B	100.658	126.392	90.1539	0.720491	0.159185	4.52613	6.00743e-06	0.000207286	267.134
ENSG00000183963.13	SMTN	906.236	1371.06	716.511	1.04096	0.230083	4.52428	6.06014e-06	0.000208848	3471.7
ENSG00000164823.5	OSGIN2	1074.3	1321.94	973.225	0.523928	0.115832	4.52317	6.09206e-06	0.000209691	2070.43
ENSG00000107821.9	KAZALD1	47.9706	37.1237	52.3979	-0.89421	0.197772	-4.52142	6.14266e-06	0.000211174	157.657
ENSG00000169439.7	SDC2	1695.41	2394.64	1410.01	0.899172	0.198957	4.51943	6.20057e-06	0.000212904	5597.56
ENSG00000134324.7	LPIN1	2766.28	3054.16	2648.78	0.394597	0.0873858	4.51557	6.31468e-06	0.000216557	3999.95
ENSG00000107249.17	GLIS3	404.182	533.003	351.602	0.879597	0.19494	4.51214	6.4176e-06	0.000219819	1300.46
ENSG00000182376.2	RP5-1142A6.8	23.4886	14.324	27.2293	-1.1723	0.259848	-4.51148	6.43764e-06	0.000220236	100.701
ENSG00000108272.9	DHRS11	766.531	549.065	855.292	-0.637279	0.141278	-4.51082	6.45777e-06	0.000220351	1786.37
ENSG00000166169.12	POLL	748.011	620.6	800.016	-0.392636	0.0870474	-4.5106	6.46454e-06	0.000220351	1074.01
ENSG00000268166.1	CTC-471F3.6	79.2389	95.5617	72.5765	0.569869	0.126339	4.51062	6.46385e-06	0.000220351	165.129
ENSG00000243766.3	HOTTIP	0.315977	1.04061	0.02021	2.23758	0.496242	4.50905	6.51186e-06	0.000221695	2.58364
ENSG00000250090.1	RP13-401N8.3	5.17135	8.5749	3.78215	1.46973	0.326068	4.50744	6.56155e-06	0.000223117	27.753
ENSG00000102100.10	SLC35A2	425.164	363.119	450.488	-0.322616	0.0716004	-4.50579	6.61275e-06	0.000224586	500.462
ENSG00000198160.10	MIER1	1155.59	1383.16	1062.71	0.432285	0.0959721	4.50428	6.65991e-06	0.000225914	1821.37
ENSG00000261005.1	CTB-58E17.1	69.2624	97.8498	57.5941	0.741023	0.164533	4.50379	6.67514e-06	0.000226158	187.11
ENSG00000204516.5	MICB	36.8801	51.0086	31.1133	0.892291	0.198156	4.50297	6.70106e-06	0.000226762	119.93
ENSG00000147535.12	PPAPDC1B	887.713	1014.36	836.021	0.413433	0.0918291	4.50219	6.72556e-06	0.000227318	1337.15
ENSG00000140443.9	IGF1R	2164.66	2433.8	2054.81	0.388328	0.0862857	4.50049	6.77959e-06	0.000228868	3060.13
ENSG00000250970.1	NA	46.446	63.1473	39.6291	0.998812	0.222035	4.49845	6.84509e-06	0.000230802	168.712
ENSG00000090382.2	LYZ	43.873	82.969	27.9155	1.52789	0.339698	4.49778	6.86677e-06	0.000231255	243.725
ENSG00000188176.7	SMTNL2	20.6016	38.3133	13.3724	1.26887	0.282293	4.49488	6.96078e-06	0.000234141	94.9048
ENSG00000105856.8	HBP1	933.693	1144.87	847.496	0.539821	0.120125	4.49384	6.99497e-06	0.000235009	1829.07
ENSG00000114631.10	PODXL2	2693.52	2062.12	2951.24	-0.578022	0.128703	-4.49113	7.08476e-06	0.000237458	5642.91
ENSG00000124164.11	VAPB	3776.07	3253.92	3989.19	-0.39247	0.0873865	-4.4912	7.08241e-06	0.000237458	5371.35
ENSG00000196735.7	HLA-DQA1	103.461	181.589	71.5714	1.55131	0.345452	4.49068	7.09969e-06	0.000237675	581.655
ENSG00000023445.9	BIRC3	160.635	238.345	128.917	0.923095	0.205638	4.48893	7.15805e-06	0.000239343	536.925
ENSG00000171450.4	CDK5R2	2379	1606.29	2694.39	-0.889005	0.19811	-4.48742	7.20897e-06	0.000240473	7653.84
ENSG00000110060.4	PUS3	201.747	247.933	182.896	0.39838	0.0887762	4.48747	7.20748e-06	0.000240473	290.862
ENSG00000242125.1	SNHG3	457.672	581.743	407.03	0.521402	0.116229	4.48599	7.25755e-06	0.000241807	863.017
ENSG00000110400.6	PVRL1	3221.54	2417.64	3549.66	-0.66981	0.149341	-4.4851	7.28799e-06	0.000242533	7801.01
ENSG00000205485.9	AC004980.7	214.518	186.821	225.822	-0.448152	0.0999366	-4.48437	7.31304e-06	0.000243078	347.462
ENSG00000154240.12	CEP112	222.211	305.57	188.187	0.678577	0.151351	4.48345	7.34446e-06	0.000243834	544.78
ENSG00000168918.9	INPP5D	543.676	728.532	468.225	0.809922	0.180669	4.4829	7.3635e-06	0.000244178	1590.62
ENSG00000184040.7	TMEM236	3.46209	7.83133	1.67873	1.91702	0.427657	4.48262	7.37325e-06	0.000244213	23.974
ENSG00000174680.5	GRIK1-AS1	26.2617	37.7704	21.5642	0.98837	0.220567	4.48104	7.42799e-06	0.000245736	93.69
ENSG00000260455.1	RP1-67M12.2	75.502	59.1292	82.1848	-0.733203	0.163675	-4.47963	7.4773e-06	0.000247076	199.687
ENSG00000051009.6	FAM160A2	1028.44	854.68	1099.37	-0.311633	0.0695977	-4.47763	7.54758e-06	0.000249106	1154.95
ENSG00000059588.5	TARBP1	3011.02	2182.03	3349.38	-0.668403	0.149312	-4.47656	7.58543e-06	0.000250061	7249.19
ENSG00000004799.7	PDK4	2150.92	2925.16	1834.91	1.13369	0.25367	4.46917	7.85248e-06	0.000258381	8748.64
ENSG00000171843.11	MLLT3	891.02	1039.08	830.586	0.373336	0.0835378	4.46907	7.85622e-06	0.000258381	1193.46
ENSG00000254906.1	RP11-701I24.3	2.03996	0.594757	2.62984	-1.90663	0.426846	-4.46679	7.94018e-06	0.000260837	13.9384
ENSG00000175182.9	FAM131A	4301.9	3478.34	4638.05	-0.548207	0.122762	-4.4656	7.98447e-06	0.000261986	8446.89
ENSG00000184117.7	NIPSNAP1	2049.51	1700.54	2191.95	-0.49725	0.111366	-4.465	8.00686e-06	0.000262414	3649.48
ENSG00000105655.12	ISYNA1	776.286	1168.85	616.054	0.747712	0.167628	4.46055	8.17493e-06	0.00026755	2073.67
ENSG00000177363.4	LRRN4CL	47.2206	89.712	29.8772	1.2504	0.280339	4.46031	8.1841e-06	0.00026755	210.943
ENSG00000143556.4	S100A7	5.63253	10.2128	3.76304	1.51862	0.34049	4.4601	8.19217e-06	0.00026755	30.5588
ENSG00000122986.9	HVCN1	257.682	330.856	227.815	0.812512	0.182277	4.45756	8.28987e-06	0.000270427	747.02
ENSG00000183888.4	C1orf64	232.112	343.909	186.481	0.919611	0.206413	4.4552	8.38169e-06	0.000273105	760.676
ENSG00000171345.9	KRT19	54.4379	114.952	29.7383	1.62042	0.363773	4.45449	8.40943e-06	0.000273691	314.277
ENSG00000162066.10	AMDHD2	341.613	253.343	377.641	-0.584934	0.131358	-4.45299	8.46824e-06	0.000275286	711.406
ENSG00000072954.2	TMEM38A	1416.73	1118.37	1538.5	-0.633324	0.142272	-4.4515	8.52722e-06	0.000276883	3192.14
ENSG00000082898.12	XPO1	4710.56	5648.22	4327.84	0.468254	0.105422	4.44173	8.92375e-06	0.00028898	7806.4
ENSG00000100433.11	KCNK10	256.911	177.041	289.511	-0.743857	0.167466	-4.44185	8.91896e-06	0.00028898	676.346
ENSG00000176293.15	ZNF135	301.577	216.398	336.344	-0.630342	0.141919	-4.44157	8.93063e-06	0.00028898	672.777
ENSG00000118515.7	SGK1	2809.87	3715.46	2440.25	0.955223	0.215165	4.43949	9.01742e-06	0.000291453	9489.3
ENSG00000143603.12	KCNN3	124.887	175.658	104.164	1.01147	0.227896	4.4383	9.06719e-06	0.000292724	446.354
ENSG00000057593.9	F7	54.7904	35.4889	62.6685	-0.975036	0.219713	-4.43777	9.08951e-06	0.000293108	188.741
ENSG00000075420.8	FNDC3B	320.876	417.619	281.389	0.628588	0.141663	4.43719	9.114e-06	0.000293561	712.461
ENSG00000068400.9	GRIPAP1	4037.92	3240.47	4363.41	-0.448222	0.10103	-4.43652	9.14243e-06	0.000293826	6392.35
ENSG00000226124.2	FTCDNL1	38.5239	23.2951	44.7398	-1.04659	0.235903	-4.4365	9.14315e-06	0.000293826	142.402
ENSG00000164941.9	INTS8	793.692	935.328	735.882	0.394858	0.089022	4.43551	9.18552e-06	0.000294609	1106.52
ENSG00000164318.13	EGFLAM	43.8322	94.1773	23.2832	1.63359	0.368303	4.43544	9.18851e-06	0.000294609	252.815
ENSG00000138785.10	INTS12	384.513	451.187	357.299	0.302957	0.0683081	4.43515	9.20068e-06	0.000294663	411.291
ENSG00000258858.1	RP11-982M15.5	2.02564	0.39657	2.69057	-2.02241	0.456213	-4.43304	9.2913e-06	0.000297226	14.4487
ENSG00000169385.2	RNASE2	31.4919	55.1705	21.8272	1.78377	0.402425	4.43255	9.3127e-06	0.000297572	198.093
ENSG00000238171.1	AC068196.1	11.2349	22.0068	6.83821	1.48643	0.33544	4.43128	9.36737e-06	0.000298979	58.8565
ENSG00000121766.10	ZCCHC17	1880.7	1696.32	1955.95	-0.358523	0.0809299	-4.43004	9.4216e-06	0.000300368	2375.02
ENSG00000174720.11	LARP7	974.318	1169.95	894.47	0.395088	0.0892019	4.42914	9.4609e-06	0.000301257	1355.4
ENSG00000109911.13	ELP4	360.24	458.599	320.093	0.510974	0.115372	4.42891	9.47094e-06	0.000301257	648.134
ENSG00000084628.5	NKAIN1	444.164	258.454	519.964	-0.904463	0.20425	-4.42821	9.50193e-06	0.000301901	1414.14
ENSG00000214100.4	AC079776.2	33.8813	9.91466	43.6636	-1.57709	0.356183	-4.42775	9.52195e-06	0.000302152	188.075
ENSG00000255556.2	RP11-351I21.6	8.89339	1.68521	11.8355	-1.89323	0.427603	-4.42754	9.53135e-06	0.000302152	59.2633
ENSG00000242247.6	ARFGAP3	1031.49	1244.14	944.69	0.383004	0.0865789	4.42375	9.70026e-06	0.000307143	1387.72
ENSG00000123595.5	RAB9A	614.759	796.375	540.629	0.586012	0.132476	4.42352	9.71066e-06	0.000307143	1265.46
ENSG00000215580.6	BCORP1	7.01056	11.1524	5.31999	1.35139	0.305551	4.42281	9.74248e-06	0.000307803	33.2702
ENSG00000260001.2	TGFBR3L	312.294	195.216	360.082	-0.901921	0.204004	-4.42109	9.82026e-06	0.000309912	988.295
ENSG00000082684.10	SEMA5B	578.852	393.077	654.679	-0.774276	0.175244	-4.41828	9.94903e-06	0.000312299	1571.1
ENSG00000144802.7	NFKBIZ	222.798	302.208	190.386	0.868346	0.196532	4.41834	9.94623e-06	0.000312299	678.181
ENSG00000126218.7	F10	57.1498	91.9448	42.9477	0.910234	0.20599	4.41883	9.92388e-06	0.000312299	182.351
ENSG00000113946.3	CLDN16	30.9004	18.6867	35.8856	-1.04951	0.237541	-4.41822	9.9515e-06	0.000312299	113.682
ENSG00000258736.1	RP11-982M15.7	12.2684	7.18806	14.342	-1.34582	0.304562	-4.41888	9.9215e-06	0.000312299	57.8784
ENSG00000248208.1	RP11-153M7.1	4.75555	8.62471	3.1763	1.81933	0.411806	4.41794	9.96461e-06	0.000312362	30.3279
ENSG00000130309.6	COLGALT1	1258.59	1499.35	1160.33	0.493974	0.111865	4.41583	1.00624e-05	0.000315077	2176.98
ENSG00000175711.4	B3GNTL1	288.859	229.299	313.169	-0.477094	0.108053	-4.41537	1.00838e-05	0.000315394	482.504
ENSG00000070495.10	JMJD6	1030.69	1311.38	916.122	0.556387	0.126052	4.41395	1.01501e-05	0.000317114	2006.42
ENSG00000174236.2	REP15	12.7575	22.2536	8.88151	1.29241	0.292979	4.41127	1.02765e-05	0.000320708	57.6068
ENSG00000228140.1	RP3-467K16.4	17.9581	9.81443	21.2821	-1.14851	0.260391	-4.41073	1.03024e-05	0.000321159	72.0494
ENSG00000138346.10	DNA2	224.024	284.024	199.535	0.727027	0.164884	4.40932	1.03694e-05	0.000322599	568.641
ENSG00000271040.1	RP5-933K21.3	13.2579	7.13747	15.756	-1.28267	0.290902	-4.40928	1.03716e-05	0.000322599	59.3716
ENSG00000184005.9	ST6GALNAC3	411.891	525.791	365.401	0.635962	0.144249	4.40876	1.03962e-05	0.000323007	914.4
ENSG00000070010.13	UFD1L	1136.88	1337.08	1055.17	0.45269	0.102725	4.40681	1.04905e-05	0.000325577	1794.78
ENSG00000126953.5	TIMM8A	181.102	153.054	192.55	-0.470638	0.106817	-4.406	1.05295e-05	0.000326426	297.142
ENSG00000178802.13	MPI	1479.99	1265.37	1567.6	-0.335892	0.0762638	-4.40435	1.06102e-05	0.000328565	1731.65
ENSG00000119953.7	SMNDC1	692.112	823.806	638.36	0.377063	0.0857025	4.39968	1.08413e-05	0.000335224	906.784
ENSG00000155465.14	SLC7A7	102.675	139.595	87.6059	0.925539	0.210373	4.39952	1.08491e-05	0.000335224	330.197
ENSG00000104043.10	ATP8B4	114.151	162.691	94.3382	0.819258	0.186273	4.39816	1.09173e-05	0.00033696	324.737
ENSG00000166689.9	PLEKHA7	313.933	361.689	294.441	0.724472	0.164808	4.39584	1.10343e-05	0.000340199	788.808
ENSG00000111886.9	GABRR2	7.5996	13.4799	5.19947	1.50536	0.342471	4.39559	1.10471e-05	0.00034022	39.6772
ENSG00000260337.1	RP11-386M24.6	68.4446	95.0709	57.5767	0.940755	0.214181	4.39233	1.12143e-05	0.000344991	222.929
ENSG00000250526.1	CCT6P2	0.675382	1.93344	0.16189	2.12527	0.483888	4.39207	1.12279e-05	0.00034503	4.96945
ENSG00000165632.7	TAF3	517.633	611.867	479.17	0.365598	0.0832519	4.39147	1.12589e-05	0.000345605	655.058
ENSG00000145246.9	ATP10D	337.933	435.565	298.084	0.663	0.151004	4.3906	1.13037e-05	0.000346603	775.25
ENSG00000105483.12	CARD8	587.814	730.277	529.666	0.665602	0.151619	4.38996	1.13371e-05	0.000347179	1353.51
ENSG00000100342.16	APOL1	300.432	440.929	243.086	0.909709	0.207234	4.38977	1.13473e-05	0.000347179	945.485
ENSG00000187800.9	PEAR1	214.68	324.507	169.853	0.898098	0.204689	4.38763	1.14593e-05	0.000349794	666.367
ENSG00000138379.4	MSTN	51.8861	68.4447	45.1275	0.721656	0.164483	4.38742	1.14701e-05	0.000349794	129.413
ENSG00000089225.15	TBX5	8.8354	16.3544	5.76643	1.75266	0.399445	4.38773	1.14542e-05	0.000349794	53.5205
ENSG00000186831.7	KRT17P2	90.0292	46.6966	107.716	-1.19526	0.272616	-4.38439	1.16309e-05	0.000354313	371.314
ENSG00000155962.8	CLIC2	218.12	305.429	182.484	0.678129	0.154705	4.38335	1.16866e-05	0.000355625	510.155
ENSG00000171873.6	ADRA1D	112.21	73.3546	128.069	-1.07307	0.244963	-4.38054	1.18385e-05	0.000359856	414.672
ENSG00000081320.5	STK17B	319.425	424.145	276.682	0.883026	0.201639	4.37924	1.19095e-05	0.000361623	970.78
ENSG00000164938.9	TP53INP1	396.286	491.693	357.344	0.745783	0.170317	4.37879	1.19339e-05	0.000361975	1017.06
ENSG00000163191.5	S100A11	353.52	568.022	265.969	1.17538	0.268488	4.37776	1.19905e-05	0.000363297	1429.28
ENSG00000167994.7	RAB3IL1	301.24	385.391	266.893	0.744511	0.170104	4.37679	1.2044e-05	0.000364526	771.125
ENSG00000175489.7	LRRC25	38.085	58.3948	29.7953	1.37771	0.314882	4.37531	1.21259e-05	0.000366609	180.276
ENSG00000163687.9	DNASE1L3	4.16578	11.3496	1.23363	2.06053	0.471249	4.37249	1.2284e-05	0.000370989	29.4476
ENSG00000166159.6	LRTM2	926.077	603.832	1057.61	-0.917632	0.209909	-4.37157	1.23355e-05	0.000372146	2914.2
ENSG00000115548.12	KDM3A	2045.24	2361.02	1916.35	0.414988	0.0949703	4.36966	1.24442e-05	0.00037502	2907.77
ENSG00000162618.8	ELTD1	298.146	436.537	241.661	0.860679	0.197046	4.36791	1.25444e-05	0.000377636	878.352
ENSG00000106066.9	CPVL	146.724	239.329	108.926	1.33275	0.30514	4.36766	1.25585e-05	0.000377657	669.337
ENSG00000141469.12	SLC14A1	2567.75	3267.38	2282.18	1.3515	0.309742	4.3633	1.28114e-05	0.000384849	11850.1
ENSG00000198892.6	SHISA4	2519.24	2027.37	2720	-0.454357	0.104185	-4.36108	1.29421e-05	0.000388361	3904.08
ENSG00000151491.8	EPS8	827.851	1166.04	689.816	0.782114	0.179368	4.36039	1.29828e-05	0.000389051	2207.88
ENSG00000227781.4	GLUD1P2	72.3833	57.1027	78.6202	-0.720744	0.1653	-4.36023	1.29928e-05	0.000389051	177.899
ENSG00000197614.6	MFAP5	17.6697	28.3529	13.3092	1.28454	0.294857	4.3565	1.32161e-05	0.000395314	77.2409
ENSG00000157833.8	GAREML	1191.21	1653.5	1002.52	0.895295	0.205567	4.35524	1.32921e-05	0.000397165	3627.14
ENSG00000255399.2	TBX5-AS1	3.51982	7.73119	1.80089	1.81846	0.41756	4.35495	1.33095e-05	0.000397262	21.7681
ENSG00000185813.5	PCYT2	1927.05	1547.27	2082.07	-0.430636	0.0989165	-4.35353	1.33961e-05	0.000399029	2820.69
ENSG00000165185.10	KIAA1958	571.687	707.488	516.258	0.708009	0.162645	4.3531	1.34224e-05	0.000399029	1375.78
ENSG00000175764.10	TTLL11	321.656	210.975	366.832	-0.871266	0.200156	-4.35293	1.34329e-05	0.000399029	952.562
ENSG00000237737.1	DCTN1-AS1	235.299	173.833	260.386	-0.649862	0.149297	-4.35282	1.34397e-05	0.000399029	519.746
ENSG00000027644.4	INSRR	26.9257	65.7122	11.0944	1.89811	0.436052	4.35293	1.34328e-05	0.000399029	173.715
ENSG00000271474.1	RP11-710C12.1	275.45	198.765	306.75	-0.809445	0.186003	-4.35179	1.35029e-05	0.000400422	757.508
ENSG00000235091.1	WI2-85898F10.1	5.18681	2.82604	6.15039	-1.43312	0.329331	-4.35159	1.35152e-05	0.000400422	25.2545
ENSG00000176018.8	LYSMD3	508.934	624.784	461.648	0.568522	0.130703	4.34974	1.36298e-05	0.000403392	982.1
ENSG00000167202.7	TBC1D2B	866.823	980.916	820.254	0.441242	0.101476	4.34824	1.37235e-05	0.000405739	1297.27
ENSG00000010379.11	SLC6A13	311.997	528.039	223.817	1.04585	0.240548	4.3478	1.37512e-05	0.000406131	1106.6
ENSG00000188185.7	LINC00265	319.032	190.626	371.443	-0.772025	0.177586	-4.34734	1.37801e-05	0.000406558	835.176
ENSG00000104324.11	CPQ	640.7	850.173	555.201	0.733619	0.168835	4.34517	1.39167e-05	0.000410155	1592.02
ENSG00000187634.6	SAMD11	91.3225	146.557	68.7777	1.34172	0.308865	4.34401	1.39903e-05	0.000411892	414.786
ENSG00000182551.8	ADI1	1727.62	2209.89	1530.77	0.555935	0.128018	4.34263	1.40787e-05	0.000413631	3249.55
ENSG00000123080.6	CDKN2C	322.22	419.125	282.666	0.640134	0.147407	4.34263	1.40788e-05	0.000413631	697.87
ENSG00000183255.7	PTTG1IP	3873.05	4664.48	3550.02	0.637718	0.146916	4.34068	1.42041e-05	0.000416877	8348.28
ENSG00000113658.12	SMAD5	1030.38	1255.19	938.624	0.606921	0.139853	4.33972	1.42666e-05	0.000418274	2112.8
ENSG00000132002.3	DNAJB1	3691.6	5209.97	3071.85	0.732354	0.169051	4.33214	1.47664e-05	0.000432474	9094.88
ENSG00000214274.5	ANG	31.6647	51.356	23.6275	1.19043	0.274868	4.33092	1.48486e-05	0.000434431	126.732
ENSG00000214688.4	C10orf105	141.794	178.738	126.715	1.39675	0.322546	4.33039	1.48844e-05	0.000435023	665.747
ENSG00000176845.8	METRNL	321.978	494.111	251.72	0.817745	0.188892	4.32918	1.49667e-05	0.00043669	884.63
ENSG00000145779.6	TNFAIP8	52.2085	89.9167	36.8174	1.22959	0.28403	4.32909	1.49725e-05	0.00043669	215.684
ENSG00000116688.12	MFN2	5128.73	4533.36	5371.74	-0.303696	0.0701778	-4.32752	1.50798e-05	0.000439362	5229.05
ENSG00000219507.4	FTH1P8	1.4655	0.247919	1.96247	-1.98948	0.459764	-4.32718	1.51033e-05	0.000439592	9.78748
ENSG00000168938.5	PPIC	130.434	199.802	102.121	0.882796	0.204026	4.32688	1.51237e-05	0.000439729	386.526
ENSG00000197363.5	ZNF517	633.416	529.181	675.961	-0.383655	0.0886774	-4.32642	1.51555e-05	0.000440199	815.639
ENSG00000228459.2	CXorf28	17.5543	29.3396	12.744	1.21465	0.280778	4.32602	1.51825e-05	0.000440529	71.5584
ENSG00000164062.8	APEH	1637.76	1338.65	1759.84	-0.472192	0.109163	-4.32556	1.52144e-05	0.000440998	2594.98
ENSG00000251632.1	RP11-714L20.1	25.886	47.0808	17.2351	1.23147	0.284715	4.32528	1.52341e-05	0.000441113	106.965
ENSG00000105402.3	NAPA	6604.07	5589.77	7018.08	-0.43716	0.10108	-4.32487	1.52619e-05	0.000441464	9686.31
ENSG00000173926.5	2014-03-03	117.536	148.9	104.734	0.83314	0.192658	4.32445	1.52916e-05	0.000441868
ENSG00000114812.8	VIPR1	1167.82	912.62	1271.98	-0.596067	0.137975	-4.32012	1.55947e-05	0.000450163	2329.58
ENSG00000229931.1	RP1-151F17.1	38.67	22.1543	45.4111	-0.987941	0.228725	-4.31934	1.56494e-05	0.000451278	127.813
ENSG00000197723.3	HSPB9	4.97098	8.92224	3.35822	1.25112	0.289814	4.31696	1.58193e-05	0.000455708	20.7805
ENSG00000257542.3	OR7E47P	10.3159	4.85755	12.5438	-1.60921	0.372814	-4.31639	1.58599e-05	0.000456411	55.4561
ENSG00000102225.11	CDK16	4060.79	3402.03	4329.68	-0.495594	0.11483	-4.3159	1.58956e-05	0.000456971	6721.99
ENSG00000124782.15	RREB1	201.98	260.372	178.146	0.830043	0.19237	4.31482	1.59734e-05	0.000458269	559.77
ENSG00000132205.6	EMILIN2	104.615	138.592	90.7464	0.796418	0.184574	4.3149	1.59674e-05	0.000458269	278.186
ENSG00000188783.5	PRELP	1255.68	2108.49	907.588	1.08616	0.251782	4.31387	1.60419e-05	0.000459765	4551.84
ENSG00000197562.5	RAB40C	2270.29	1856.44	2439.21	-0.483125	0.112038	-4.31214	1.61679e-05	0.000462904	3657.41
ENSG00000214226.4	C17orf67	80.6922	105.477	70.576	0.627332	0.1456	4.30859	1.64297e-05	0.000469919	168.465
ENSG00000159189.7	C1QC	931.683	1230.9	809.556	1.37748	0.319739	4.30814	1.64636e-05	0.000470217	4270.68
ENSG00000116260.12	QSOX1	1623.96	1352.27	1734.86	-0.361847	0.0839946	-4.30798	1.64752e-05	0.000470217	1955.45
ENSG00000064270.7	ATP2C2	147.238	111.126	161.977	-0.55512	0.128865	-4.30778	1.64903e-05	0.000470217	271.989
ENSG00000142627.9	EPHA2	126.367	188.204	101.127	0.992829	0.230545	4.30644	1.65901e-05	0.000472582	417.221
ENSG00000213719.4	CLIC1	565.058	890.822	432.093	1.07688	0.250253	4.30317	1.68374e-05	0.00047914	2019.94
ENSG00000133104.8	SPG20	2859.18	3440.03	2622.09	0.498972	0.115971	4.30256	1.68839e-05	0.000479499	4735.35
ENSG00000011600.6	TYROBP	267.473	396.882	214.653	1.08961	0.253247	4.30255	1.68841e-05	0.000479499	967.355
ENSG00000253308.2	RP1-170O19.17	0.34477	1.13988	0.020234	2.12105	0.493003	4.3023	1.69036e-05	0.000479566	2.42721
ENSG00000214279.7	RP11-108K14.4	185.843	95.3732	222.77	-1.0056	0.233763	-4.30181	1.69408e-05	0.000480137	620.202
ENSG00000143858.7	SYT2	1144.86	410.459	1444.62	-1.21055	0.281567	-4.29933	1.71315e-05	0.000483543	4595.08
ENSG00000122367.15	LDB3	980.289	468.837	1189.04	-1.1356	0.264146	-4.29913	1.71471e-05	0.000483543	3690.93
ENSG00000172380.5	GNG12	765.199	1015.28	663.125	0.834108	0.193985	4.29985	1.70916e-05	0.000483543	2116.19
ENSG00000067167.3	TRAM1	908.279	1160.68	805.258	0.688115	0.16004	4.29965	1.71066e-05	0.000483543	2072.23
ENSG00000171051.4	FPR1	135.715	203.993	107.847	1.51388	0.352105	4.29951	1.71176e-05	0.000483543	681.206
ENSG00000100968.9	NFATC4	759.136	1011.16	656.27	0.822142	0.191246	4.29887	1.71668e-05	0.000483616	2069.26
ENSG00000164294.9	GPX8	28.4316	60.1719	15.4765	1.55422	0.361894	4.29467	1.74952e-05	0.000492374	146.164
ENSG00000254726.2	MEX3A	59.9165	78.8012	52.2085	0.815206	0.189841	4.29415	1.75364e-05	0.000493037	161.534
ENSG00000242095.2	RN7SL113P	3.89257	1.04074	5.05658	-1.74243	0.405846	-4.29332	1.76018e-05	0.000494382	22.4226
ENSG00000140406.2	MESDC1	613.949	504.608	658.578	-0.394039	0.0917925	-4.29271	1.76505e-05	0.000495256	799.585
ENSG00000164604.7	GPR85	693.769	572.134	743.417	-0.523081	0.121867	-4.29224	1.76878e-05	0.000495806	1199.26
ENSG00000122863.5	CHST3	754.404	932.271	681.805	0.878567	0.204722	4.29151	1.77463e-05	0.00049695	2189.67
ENSG00000167632.10	TRAPPC9	1212.88	957.158	1317.26	-0.464316	0.108213	-4.29074	1.78076e-05	0.000497178	1860.39
ENSG00000167785.4	ZNF558	465.688	544.69	433.442	0.467883	0.109044	4.29078	1.78049e-05	0.000497178	719.789
ENSG00000101096.14	NFATC2	132.805	170.823	117.288	0.914928	0.213215	4.29111	1.77779e-05	0.000497178	401.399
ENSG00000112773.11	FAM46A	119.854	177.594	96.2862	0.964466	0.224819	4.28997	1.78699e-05	0.000498424	381.741
ENSG00000164181.9	ELOVL7	1042.24	1363.97	910.916	0.767557	0.178946	4.28932	1.79221e-05	0.000499382	2641.17
ENSG00000183579.11	ZNRF3	1322.83	1686.71	1174.3	0.830654	0.193685	4.28869	1.79726e-05	0.000499799	3627.4
ENSG00000185250.10	PPIL6	257.381	306.524	237.323	0.474016	0.110524	4.2888	1.7964e-05	0.000499799	402.756
ENSG00000060642.6	PIGV	386.336	428.393	369.17	0.326749	0.0762049	4.28777	1.80477e-05	0.000501392	416.553
ENSG00000186891.9	TNFRSF18	55.1562	37.5257	62.3523	-0.916018	0.213657	-4.28733	1.80833e-05	0.000501884	166.699
ENSG00000135185.7	TMEM243	464.978	595.358	411.762	0.611482	0.142687	4.28549	1.82337e-05	0.000504563	937.446
ENSG00000167895.10	TMC8	186.571	232.862	167.677	0.771015	0.179902	4.28575	1.82127e-05	0.000504563	474.283
ENSG00000181104.6	F2R	100.752	130.46	88.6267	0.918253	0.214267	4.28556	1.82281e-05	0.000504563	305.034
ENSG00000158201.5	ABHD3	400.497	487.333	365.054	0.610642	0.142501	4.28518	1.8259e-05	0.000504765	806.294
ENSG00000028137.12	TNFRSF1B	409.466	574.175	342.237	0.99595	0.232505	4.28356	1.83925e-05	0.000507699	1343.48
ENSG00000205488.4	CALML3-AS1	25.9312	20.7179	28.0591	-0.967314	0.225826	-4.28346	1.84013e-05	0.000507699	82.6354
ENSG00000158258.10	CLSTN2	434.71	298.478	490.315	-0.944378	0.220491	-4.28306	1.84337e-05	0.000508094	1352.31
ENSG00000178104.14	PDE4DIP	11120.2	12941.9	10376.6	0.448355	0.104752	4.28014	1.86772e-05	0.000514245	16397.4
ENSG00000174403.11	C20orf166-AS1	86.0885	46.3924	102.291	-1.12513	0.262883	-4.27995	1.86935e-05	0.000514245	318.558
ENSG00000105329.5	TGFB1	352.821	456.84	310.364	0.840144	0.196356	4.27867	1.88011e-05	0.000516193	974.389
ENSG00000242960.1	FTH1P23	2.45701	0.297424	3.33847	-1.97525	0.461629	-4.27887	1.87842e-05	0.000516193	15.9534
ENSG00000092969.7	TGFB2	1072.06	1402.56	937.161	0.856294	0.20017	4.27782	1.88731e-05	0.00051716	3016.88
ENSG00000203562.2	AC004771.1	1.82449	0.297391	2.4478	-1.96751	0.459922	-4.27793	1.8864e-05	0.00051716	11.7971
ENSG00000144857.10	BOC	401.118	494.457	363.02	0.755517	0.176638	4.27721	1.89249e-05	0.000518075	995.708
ENSG00000125531.5	C20orf195	3.64917	7.28668	2.16447	1.61819	0.37835	4.27696	1.8946e-05	0.000518147	19.4013
ENSG00000163406.6	SLC15A2	1294.58	1782.58	1095.4	0.828311	0.193774	4.27462	1.91467e-05	0.000523127	3518.7
ENSG00000171777.11	RASGRP4	38.2714	51.8488	32.7296	1.02984	0.24096	4.27389	1.92096e-05	0.000524335	129.291
ENSG00000099365.5	STX1B	7238.45	5195.74	8072.2	-0.725737	0.169824	-4.27347	1.92455e-05	0.000524804	17230.5
ENSG00000147164.6	SNX12	1522.4	1407.31	1569.37	-0.250686	0.0586693	-4.27286	1.92981e-05	0.000525729	1251.5
ENSG00000167703.9	SLC43A2	988.276	739.806	1089.69	-0.526094	0.123136	-4.27247	1.93318e-05	0.000525801	1704.93
ENSG00000139800.8	ZIC5	324.413	483.34	259.546	1.16204	0.271987	4.2724	1.93382e-05	0.000525801	1236.19
ENSG00000109171.10	SLAIN2	779.238	918.287	722.483	0.359076	0.0840567	4.27182	1.9388e-05	0.000525935	917.501
ENSG00000225345.3	SNX18P3	23.3946	14.3226	27.0974	-1.11336	0.260625	-4.27188	1.93834e-05	0.000525935	85.4085
ENSG00000260743.1	RP11-255C15.3	17.1208	24.3323	14.1774	0.970428	0.227176	4.27169	1.93993e-05	0.000525935	54.4802
ENSG00000140379.7	BCL2A1	22.7279	44.6648	13.7741	1.72399	0.403723	4.27022	1.95281e-05	0.000528916	128.386
ENSG00000137522.13	RNF121	494.04	427.542	521.182	-0.39091	0.0915953	-4.26779	1.9742e-05	0.000534195	631.963
ENSG00000173917.9	HOXB2	5.76039	11.9446	3.23623	1.61104	0.377561	4.26697	1.98144e-05	0.000535637	30.3569
ENSG00000246877.1	DNM1P35	17.0231	10.8561	19.5403	-1.04581	0.245143	-4.26611	1.98911e-05	0.000537193	58.2132
ENSG00000166111.5	SVOP	3079.09	2134.96	3464.44	-0.866505	0.203173	-4.26487	2.00019e-05	0.000539666	8718.84
ENSG00000017373.11	SRCIN1	4954.26	3351.95	5608.27	-0.739405	0.173435	-4.2633	2.01432e-05	0.000542958	11961.2
ENSG00000118418.10	HMGN3	2579	3269.74	2297.07	0.543748	0.127655	4.25951	2.04874e-05	0.000549338	4571.82
ENSG00000177628.10	GBA	979.616	821.707	1044.07	-0.442132	0.103784	-4.26013	2.04309e-05	0.000549338	1412.04
ENSG00000152944.4	MED21	894.18	1076.57	819.736	0.424831	0.0997357	4.25957	2.04818e-05	0.000549338	1238.46
ENSG00000197620.6	CXorf40A	340.123	298.88	356.956	-0.406514	0.0954295	-4.25984	2.04576e-05	0.000549338	450.765
ENSG00000104213.8	PDGFRL	73.0528	101.716	61.3536	0.797081	0.187144	4.25919	2.05168e-05	0.000549338	189.836
ENSG00000267765.1	CTD-3193K9.3	26.5013	11.8949	32.4631	-1.22498	0.287567	-4.25981	2.04601e-05	0.000549338	105.837
ENSG00000139351.10	SYCP3	27.1076	33.3566	24.557	0.669464	0.157176	4.25933	2.05045e-05	0.000549338	59.1639
ENSG00000168994.9	PXDC1	554.434	748.44	475.247	0.778934	0.182926	4.2582	2.06082e-05	0.000551261	1407.3
ENSG00000074219.9	TEAD2	123.77	191.832	95.9899	0.972259	0.228409	4.25666	2.07501e-05	0.000554527	391.826
ENSG00000111181.8	SLC6A12	887.677	1208.3	756.81	0.69363	0.163007	4.25522	2.08846e-05	0.000557591	2003.36
ENSG00000224086.3	LL22NC03-86G7.1	152.126	107.806	170.216	-0.815665	0.1917	-4.25491	2.09132e-05	0.000557825	403.708
ENSG00000158792.11	SPATA2L	472.358	385.781	507.696	-0.666409	0.156648	-4.25418	2.09815e-05	0.000559116	1023.83
ENSG00000030419.12	IKZF2	305.653	407.027	264.276	0.932229	0.219145	4.25394	2.10038e-05	0.00055918	926.749
ENSG00000171659.9	GPR34	162.983	265.259	121.237	1.18652	0.278947	4.25357	2.10394e-05	0.000559596	628.902
ENSG00000108641.10	B9D1	512.148	417.561	550.755	-0.506274	0.119057	-4.25238	2.11514e-05	0.000562042	842.744
ENSG00000147174.7	ACRC	205.269	271.415	178.271	0.715746	0.168388	4.25056	2.13233e-05	0.000565879	477.092
ENSG00000139219.13	COL2A1	26.9664	52.3881	16.5902	1.43371	0.33731	4.25043	2.13361e-05	0.000565879	125.546
ENSG00000164845.12	FAM86FP	50.8525	34.3977	57.5688	-0.673124	0.158431	-4.24869	2.1502e-05	0.000569741	111.053
ENSG00000198805.7	PNP	394.171	534.103	337.056	0.820193	0.193111	4.24727	2.16395e-05	0.000572549	1048.19
ENSG00000179073.5	TAAR3	2.26971	3.5191	1.75975	1.64486	0.387284	4.24717	2.16487e-05	0.000572549	12.1042
ENSG00000204843.8	DCTN1	11145.6	9079.2	11989	-0.510521	0.120215	-4.24673	2.16911e-05	0.000573047	18446
ENSG00000103502.9	CDIPT	2886.53	2479.57	3052.64	-0.341608	0.0804475	-4.24634	2.17288e-05	0.000573047	3196.63
ENSG00000196126.6	HLA-DRB1	740.417	1101.76	592.93	1.07976	0.254273	4.24645	2.17181e-05	0.000573047	2591.73
ENSG00000016391.5	CHDH	701.767	817.412	654.565	0.682476	0.160733	4.24604	2.17585e-05	0.000573295	1552.54
ENSG00000118520.8	ARG1	19.4789	29.8393	15.2502	0.947452	0.223199	4.24488	2.18715e-05	0.000575731	59.7913
ENSG00000196323.7	ZBTB44	2168.85	2695.99	1953.69	0.480793	0.113288	4.24398	2.1959e-05	0.000577492	3376.96
ENSG00000015520.10	NPC1L1	15.0263	24.6832	11.0848	1.53806	0.362463	4.24335	2.20211e-05	0.000578584	74.8261
ENSG00000116604.12	MEF2D	3554.83	2951.38	3801.13	-0.490031	0.115494	-4.24292	2.2063e-05	0.000579004	5639.33
ENSG00000174306.16	ZHX3	3306.73	3711.87	3141.37	0.385217	0.0907938	4.24276	2.20783e-05	0.000579004	4123.72
ENSG00000260940.1	RP4-575N6.5	6.3214	12.1433	3.9451	1.53791	0.362536	4.2421	2.21441e-05	0.000580189	31.4639
ENSG00000122180.4	MYOG	5.4442	2.33034	6.71516	-1.53038	0.360795	-4.24168	2.21858e-05	0.000580738	26.9614
ENSG00000197841.9	ZNF181	594.471	711.33	546.773	0.448401	0.105764	4.23962	2.23897e-05	0.00058553	861.647
ENSG00000203710.6	CR1	32.9352	56.4031	23.3565	1.49315	0.352377	4.23737	2.26157e-05	0.000590889	158.768
ENSG00000185800.7	DMWD	1802.46	1512.48	1920.82	-0.435032	0.102711	-4.23548	2.28061e-05	0.00059531	2529.02
ENSG00000259250.1	RP11-50C13.1	79.0372	107.16	67.5587	0.816483	0.192786	4.23517	2.2838e-05	0.000595589	208.121
ENSG00000162426.10	SLC45A1	704.957	582.727	754.847	-0.501313	0.118411	-4.23366	2.29914e-05	0.000598871	1138.9
ENSG00000089558.3	KCNH4	207.54	119.211	243.593	-1.09295	0.258165	-4.23352	2.30064e-05	0.000598871	730.999
ENSG00000104517.8	UBR5	2860.66	3324.94	2671.15	0.404196	0.0954907	4.23284	2.30763e-05	0.000600133	3725.21
ENSG00000174130.8	TLR6	43.4136	64.6889	34.7297	1.14593	0.270876	4.23046	2.33218e-05	0.000605958	160.07
ENSG00000170962.8	PDGFD	142.407	276.177	87.807	1.108	0.262016	4.22876	2.34983e-05	0.000609978	507.238
ENSG00000119227.3	PIGZ	673.872	513.867	739.18	-0.555008	0.131348	-4.22547	2.38442e-05	0.000618387	1200.08
ENSG00000188763.3	FZD9	143.356	193.613	122.843	0.708869	0.167891	4.22218	2.41946e-05	0.000626895	325.471
ENSG00000114904.8	NEK4	840.001	972.043	786.107	0.409088	0.0969125	4.2212	2.43001e-05	0.000629049	1100.08
ENSG00000125753.9	VASP	463.768	626.743	397.247	0.713999	0.169173	4.22052	2.43739e-05	0.000630378	1059.75
ENSG00000162753.9	SLC9C2	33.5866	43.8648	29.3915	0.901928	0.21386	4.21737	2.4717e-05	0.000638663	96.7771
ENSG00000267414.1	RP11-456K23.1	45.4669	37.0751	48.8921	-0.710523	0.168596	-4.21436	2.50489e-05	0.000646645	103.032
ENSG00000234056.1	RP11-165I9.4	64.2513	103.041	48.4186	1.12654	0.26734	4.2139	2.51002e-05	0.000647374	230.815
ENSG00000184792.11	OSBP2	1182.66	1030.05	1244.95	-0.419724	0.0996524	-4.21189	2.53248e-05	0.000652565	1581.19
ENSG00000196616.8	ADH1B	120.625	228.004	76.797	1.55253	0.368643	4.21147	2.53716e-05	0.000653174	596.462
ENSG00000107738.14	C10orf54	1583.08	2033.66	1399.16	0.877909	0.208518	4.21024	2.55098e-05	0.000653849	4425.84
ENSG00000088826.13	SMOX	1596.01	1977.6	1440.26	0.683385	0.162322	4.21006	2.55308e-05	0.000653849	3473.33
ENSG00000170385.9	SLC30A1	1371.42	1738.49	1221.59	0.571559	0.135748	4.21045	2.54865e-05	0.000653849	2496.18
ENSG00000149657.15	LSM14B	2028.87	1767.57	2135.53	-0.311731	0.0740383	-4.2104	2.54921e-05	0.000653849	2014.09
ENSG00000127688.3	GAN	62.4127	79.9452	55.2565	0.767011	0.182188	4.21	2.55375e-05	0.000653849	152.447
ENSG00000260034.1	RP11-266L9.2	3.7923	1.43745	4.75347	-1.54263	0.366366	-4.21063	2.54657e-05	0.000653849	18.6299
ENSG00000126226.16	PCID2	1165.24	1320.13	1102.03	0.327579	0.0778752	4.20646	2.59407e-05	0.000663566	1213.12
ENSG00000163485.11	ADORA1	2233.86	1692.81	2454.7	-0.563743	0.134081	-4.20448	2.6168e-05	0.000667643	3998.92
ENSG00000111863.7	ADTRP	174.576	91.0941	208.65	-1.14583	0.272502	-4.20483	2.61276e-05	0.000667643	635.198
ENSG00000072682.13	P4HA2	411.545	486.353	381.011	0.460975	0.10964	4.20445	2.61714e-05	0.000667643	602.421
ENSG00000170458.9	CD14	622.822	913.087	504.346	1.32102	0.314247	4.20377	2.62509e-05	0.000669064	2611.88
ENSG00000117682.12	DHDDS	939.646	701.947	1036.67	-0.588812	0.140102	-4.20273	2.63713e-05	0.000671524	1755.51
ENSG00000135457.5	TFCP2	1115.26	979.455	1170.69	-0.27558	0.0656103	-4.20026	2.66608e-05	0.000678282	973.845
ENSG00000185024.11	BRF1	1837.34	1507.95	1971.78	-0.441056	0.105012	-4.20005	2.66858e-05	0.000678302	2567.71
ENSG00000135111.10	TBX3	182.525	275.025	144.771	0.974047	0.232059	4.1974	2.69991e-05	0.000684409	562.644
ENSG00000232406.1	RP11-234K24.3	300.968	226.222	331.476	-0.551149	0.131304	-4.19751	2.69865e-05	0.000684409	524.952
ENSG00000255222.1	SETP17	5.5885	10.0108	3.78349	1.40028	0.333577	4.19777	2.69562e-05	0.000684409	24.7651
ENSG00000261460.1	RP11-106M3.3	39.6762	49.4146	35.7014	0.649137	0.154662	4.19713	2.70319e-05	0.000684622	81.5039
ENSG00000164190.12	NIPBL	1469.91	1759.09	1351.88	0.433745	0.10336	4.19643	2.71152e-05	0.000686112	2017
ENSG00000118496.3	FBXO30	287.156	359.582	257.595	0.636571	0.151715	4.19583	2.71879e-05	0.000686714	578.223
ENSG00000261168.1	RP11-68I18.10	34.4197	45.1034	30.0591	0.759154	0.180923	4.19601	2.71653e-05	0.000686714	82.6546
ENSG00000173698.13	GPR64	15.5427	23.8379	12.1569	1.03389	0.246441	4.1953	2.72515e-05	0.000687702	50.8213
ENSG00000182578.9	CSF1R	1044.94	1486.9	864.542	1.08567	0.259061	4.19079	2.77985e-05	0.000700876	3578.48
ENSG00000242258.1	RP11-511P7.2	6.96684	2.67686	8.71786	-1.84736	0.440959	-4.18941	2.79687e-05	0.000703903	40.5732
ENSG00000268734.1	CTB-61M7.2	4.72669	10.0131	2.56895	1.74293	0.416023	4.18951	2.79558e-05	0.000703903	25.9711
ENSG00000213366.7	GSTM2	1519.12	1792.12	1407.69	0.561112	0.133953	4.18888	2.80339e-05	0.00070491	2686.64
ENSG00000183597.11	TANGO2	979.725	864.575	1026.72	-0.34548	0.0824796	-4.18867	2.80589e-05	0.00070491	1066.83
ENSG00000163565.14	IFI16	602.762	798.749	522.767	0.79849	0.190665	4.18793	2.81514e-05	0.000706602	1516.49
ENSG00000261526.1	CTB-31O20.2	186.475	245.36	162.441	0.606393	0.144874	4.18565	2.84354e-05	0.000713094	355.838
ENSG00000123965.12	PMS2P5	132.699	107.459	143.001	-0.645701	0.154274	-4.18542	2.84634e-05	0.000713159	269.632
ENSG00000214050.3	FBXO16	203.957	158.455	222.529	-0.646237	0.15444	-4.18438	2.85944e-05	0.000715803	414.552
ENSG00000166091.15	CMTM5	1046.89	472.953	1281.15	-1.16039	0.277366	-4.1836	2.86935e-05	0.000717644	3819.42
ENSG00000259797.1	RP11-96D1.3	2.84434	0.793023	3.68162	-1.70609	0.407923	-4.18237	2.88484e-05	0.000720876	15.2478
ENSG00000205356.5	TECPR1	2411.14	1982.05	2586.28	-0.448734	0.107308	-4.18175	2.89275e-05	0.00072221	3398.81
ENSG00000157510.9	AFAP1L1	167.522	278.545	122.206	0.895605	0.214254	4.18011	2.91364e-05	0.000726319	470.935
ENSG00000226145.3	AC022596.6	8.11712	3.96608	9.81142	-1.38059	0.330281	-4.18006	2.91438e-05	0.000726319	35.1755
ENSG00000138061.7	CYP1B1	521.761	977.287	335.832	1.20265	0.28774	4.17964	2.91971e-05	0.000727002	1969.37
ENSG00000235984.1	GPC5-AS1	3.86418	11.1511	0.889913	2.04904	0.490487	4.17756	2.94647e-05	0.000733017	24.8216
ENSG00000026297.11	RNASET2	1390.33	1809.99	1219.05	0.699215	0.167436	4.17602	2.96647e-05	0.00073734	3045.07
ENSG00000105366.10	SIGLEC8	138.307	193.032	115.97	1.12305	0.269038	4.1743	2.98898e-05	0.000741622	486.138
ENSG00000134802.12	SLC43A3	132.574	187.726	110.063	0.795218	0.190503	4.17431	2.98895e-05	0.000741622	329.962
ENSG00000126067.7	PSMB2	2333.74	2107.32	2426.15	-0.294933	0.0706652	-4.17367	2.99729e-05	0.000743026	2153.68
ENSG00000168003.12	SLC3A2	3509.9	4127.3	3257.9	0.441556	0.105825	4.17253	3.01236e-05	0.000746104	4846.6
ENSG00000132514.9	CLEC10A	7.24058	16.9003	3.29784	1.76974	0.424201	4.17194	3.02013e-05	0.000747369	40.0624
ENSG00000216471.3	RPSAP43	2.9596	0.693946	3.88435	-1.82488	0.437516	-4.17101	3.03249e-05	0.000749768	16.8783
ENSG00000169213.6	RAB3B	718.73	484.004	814.536	-0.993894	0.238307	-4.17064	3.03741e-05	0.000750324	2232.14
ENSG00000145423.4	SFRP2	402.228	667.969	293.762	1.17846	0.282637	4.16953	3.05227e-05	0.000753331	1480.34
ENSG00000244300.2	RP11-475N22.4	29.3646	43.0235	23.7896	0.880763	0.211365	4.16703	3.0859e-05	0.000760962	80.6582
ENSG00000145832.8	SLC25A48	429.773	627.177	349.2	0.899237	0.215824	4.16653	3.09278e-05	0.00076199	1205.03
ENSG00000117289.7	TXNIP	4836.47	6381.08	4206.02	1.05403	0.252997	4.16617	3.09759e-05	0.000762153	15894.6
ENSG00000187922.9	LCN10	15.1158	29.0489	9.42876	1.36024	0.326503	4.16608	3.09887e-05	0.000762153	64.1084
ENSG00000135766.8	EGLN1	2902.33	3444.3	2681.11	0.355655	0.0853769	4.1657	3.104e-05	0.000762748	3218.09
ENSG00000135480.10	KRT7	9.84104	5.25402	11.7133	-1.3833	0.332132	-4.16492	3.11468e-05	0.000764703	42.4254
ENSG00000231721.2	AC058791.2	957.105	1181.52	865.507	0.479629	0.115189	4.16385	3.12925e-05	0.00076761	1429.89
ENSG00000136859.5	ANGPTL2	391.271	227.507	458.113	-0.997739	0.239652	-4.16328	3.13708e-05	0.000768815	1215.73
ENSG00000226622.1	AC092155.4	2.95922	7.18629	1.23388	1.8189	0.43691	4.16309	3.13964e-05	0.000768815	16.7621
ENSG00000089876.7	DHX32	592.966	670.009	561.52	0.32226	0.0774159	4.16272	3.14485e-05	0.000769421	595.021
ENSG00000110422.7	HIPK3	2109.99	2554.34	1928.62	0.491909	0.118184	4.16222	3.15167e-05	0.000770215	3231.46
ENSG00000170370.10	EMX2	761.93	1049.81	644.429	0.936218	0.22494	4.16208	3.15359e-05	0.000770215	2220.88
ENSG00000111790.9	FGFR1OP2	4003.64	5040.49	3580.44	0.5192	0.124779	4.16097	3.16901e-05	0.000771781	6469.94
ENSG00000258986.2	TMEM179	1226.41	977.898	1327.85	-0.5472	0.131512	-4.16083	3.17099e-05	0.000771781	2088.78
ENSG00000096717.7	SIRT1	652.558	806.289	589.811	0.524824	0.126117	4.16139	3.1631e-05	0.000771781	1065.96
ENSG00000105281.8	SLC1A5	119.442	161.553	102.254	1.23158	0.29597	4.16118	3.16609e-05	0.000771781	457.859
ENSG00000178602.3	OTOS	53.4626	79.4679	42.8483	1.18404	0.284608	4.16023	3.17927e-05	0.000773127	196.979
ENSG00000152620.8	NADK2	1957.39	2369.58	1789.14	0.491309	0.118122	4.15935	3.19154e-05	0.000774769	2991.63
ENSG00000259721.1	RP11-758N13.1	7.78613	3.66846	9.46681	-1.38893	0.333929	-4.15936	3.19135e-05	0.000774769	33.6417
ENSG00000100360.10	IFT27	1192.59	991.347	1274.74	-0.379006	0.0911258	-4.15915	3.19432e-05	0.000774774	1406.09
ENSG00000183307.3	CECR6	801.276	636.855	868.387	-0.583348	0.14029	-4.15814	3.20843e-05	0.000777526	1453.35
ENSG00000019169.9	MARCO	47.8994	115.99	20.1072	1.81185	0.435841	4.15715	3.22247e-05	0.000780255	269.713
ENSG00000006652.9	IFRD1	1680.24	2127.06	1497.86	0.52844	0.127137	4.15647	3.23209e-05	0.000781851	2758.61
ENSG00000163257.6	DCAF16	997.565	756.967	1095.77	-0.548151	0.131885	-4.15629	3.23463e-05	0.000781851	1698.89
ENSG00000189184.7	PCDH18	165.784	256.795	128.637	0.821345	0.197645	4.15566	3.2435e-05	0.000782648	422.99
ENSG00000178184.11	PARD6G	165.34	187.456	156.313	0.456327	0.109806	4.15575	3.24227e-05	0.000782648	234.378
ENSG00000224387.1	RP3-395M20.2	23.9861	11.0036	29.2851	-1.2502	0.300915	-4.15466	3.2577e-05	0.000785399	93.1082
ENSG00000139835.9	GRTP1	89.1445	118.063	77.3409	0.823053	0.198115	4.15443	3.26103e-05	0.000785527	227.804
ENSG00000163320.6	CGGBP1	3003.12	3704.74	2716.75	0.453964	0.109296	4.15353	3.27388e-05	0.000787948	4231.03
ENSG00000102312.15	PORCN	705.033	583.99	754.438	-0.391872	0.0943736	-4.15235	3.29085e-05	0.000791355	856.926
ENSG00000067182.3	TNFRSF1A	791.193	1039.28	689.935	0.876301	0.211136	4.1504	3.3189e-05	0.000795782	2148.75
ENSG00000085721.8	RRN3	1189.63	1356.91	1121.35	0.334335	0.0805599	4.15015	3.32258e-05	0.000795782	1232.67
ENSG00000166436.11	TRIM66	711.463	525.135	787.516	-0.528661	0.127372	-4.15052	3.31724e-05	0.000795782	1165.68
ENSG00000182704.6	TSKU	114.184	184.973	85.2906	0.969387	0.233582	4.15009	3.32343e-05	0.000795782	343.047
ENSG00000263470.1	RP11-160O5.1	30.8875	39.9535	27.1871	0.829732	0.199896	4.15081	3.31301e-05	0.000795782	79.4276
ENSG00000184500.10	PROS1	400.788	570.069	331.694	0.800644	0.192954	4.14939	3.33356e-05	0.000797528	994.194
ENSG00000151233.6	GXYLT1	422.645	511.442	386.401	0.475241	0.114552	4.14869	3.34379e-05	0.000799294	622.117
ENSG00000211896.2	IGHG1	38.3355	78.5789	21.9097	1.57293	0.379216	4.14784	3.35622e-05	0.000801582	186.689
ENSG00000261026.1	CTD-3247F14.2	19.4527	11.1023	22.861	-1.14297	0.275598	-4.14723	3.36525e-05	0.000803056	68.8192
ENSG00000114127.6	XRN1	974.431	1207.56	879.274	0.573815	0.13839	4.14634	3.37825e-05	0.000804829	1730.15
ENSG00000261472.1	RP11-467I17.1	1.4368	3.86619	0.445207	1.99282	0.480623	4.14633	3.37841e-05	0.000804829	8.85985
ENSG00000221857.3	CTD-2527I21.4	52.4282	33.1117	60.3125	-0.95163	0.229535	-4.1459	3.38484e-05	0.000805677	154.359
ENSG00000120088.10	CRHR1	555.764	405.467	617.109	-0.769413	0.185608	-4.14537	3.39267e-05	0.000806176	1322.85
ENSG00000115956.9	PLEK	145.694	199.414	123.768	0.931176	0.224627	4.14544	3.39168e-05	0.000806176	419.696
ENSG00000163380.11	LMOD3	22.1803	16.2078	24.618	-0.810758	0.195679	-4.14331	3.42324e-05	0.000812753	55.5677
ENSG00000233929.1	MT1XP1	6.09343	10.7106	4.20886	1.57175	0.379497	4.14168	3.44771e-05	0.000817871	29.5683
ENSG00000179958.4	DCTPP1	481.011	426.487	503.266	-0.459002	0.110848	-4.14082	3.46061e-05	0.000820238	681.356
ENSG00000184384.8	MAML2	327.858	418.045	291.047	0.761868	0.184007	4.14044	3.46647e-05	0.000820933	770.758
ENSG00000180340.5	FZD2	39.8692	63.1999	30.3464	1.1327	0.273594	4.14006	3.4722e-05	0.000821597	139.333
ENSG00000162302.8	RPS6KA4	1447.09	1159.4	1564.51	-0.476504	0.115104	-4.13978	3.47632e-05	0.000821879	2127.38
ENSG00000263053.2	RP11-1055B8.6	211.169	172.753	226.848	-0.603433	0.145788	-4.13912	3.48647e-05	0.000823588	393.019
ENSG00000106089.7	STX1A	5931.56	4280.17	6605.6	-0.824443	0.199215	-4.13845	3.4966e-05	0.00082498	15079.3
ENSG00000114902.9	SPCS1	2006.12	1786.24	2095.87	-0.318274	0.0769122	-4.13815	3.50118e-05	0.00082498	1968.84
ENSG00000247774.2	PCED1B-AS1	63.1409	93.8889	50.5906	1.08366	0.261864	4.13826	3.49956e-05	0.00082498	210.987
ENSG00000145386.5	CCNA2	171.622	237.272	144.826	0.802944	0.194053	4.13776	3.50717e-05	0.000825698	424.871
ENSG00000165156.9	ZHX1	1917.16	2334.25	1746.92	0.425675	0.102913	4.13628	3.52984e-05	0.000828956	2514.75
ENSG00000110074.6	FOXRED1	1618.89	1324.45	1739.07	-0.397886	0.0961917	-4.13638	3.52822e-05	0.000828956	1984.88
ENSG00000217648.1	RP1-95L4.4	58.1971	82.2782	48.3682	0.773286	0.186952	4.13628	3.52986e-05	0.000828956	138.675
ENSG00000188269.4	OR7A5	23.0526	35.869	17.8214	1.63768	0.395954	4.13603	3.53368e-05	0.000829161	116.33
ENSG00000229431.1	RP1-92O14.6	45.6238	33.5564	50.5493	-0.581006	0.140515	-4.13484	3.55201e-05	0.000832765	81.6299
ENSG00000132424.10	PNISR	7730.19	9383.22	7055.48	0.513431	0.124232	4.13285	3.5829e-05	0.000839307	12208.7
ENSG00000160255.12	ITGB2	473.511	661.579	396.749	1.1489	0.278058	4.13187	3.59824e-05	0.000841552	1672.81
ENSG00000160868.10	CYP3A4	18.8756	26.7156	15.6756	0.879508	0.21286	4.13185	3.59848e-05	0.000841552	51.0475
ENSG00000133740.6	E2F5	322.757	400.687	290.949	0.526683	0.127486	4.13131	3.60698e-05	0.000842839	522.595
ENSG00000154727.6	GABPA	801.449	1003.68	718.908	0.601236	0.145582	4.12989	3.62933e-05	0.000847356	1480.24
ENSG00000257261.1	RP11-96H19.1	18.8197	31.3277	13.7144	1.01826	0.246614	4.12899	3.64366e-05	0.000849996	58.8429
ENSG00000172575.7	RASGRP1	1275.2	843.317	1451.49	-0.79248	0.191954	-4.12849	3.65158e-05	0.000851136	3102.46
ENSG00000236054.1	LL22NC03-104C7.1	5.53295	1.09059	7.34616	-1.82692	0.442651	-4.12723	3.67155e-05	0.000855083	31.0121
ENSG00000112079.8	STK38	814.601	980.76	746.781	0.499333	0.12103	4.12569	3.69623e-05	0.000859403	1247.04
ENSG00000136169.12	SETDB2	574.481	640.234	547.643	0.256657	0.0622083	4.12576	3.69514e-05	0.000859403	452.035
ENSG00000236279.2	CLEC2L	1091.99	727.657	1240.7	-0.786806	0.190767	-4.12444	3.71641e-05	0.00086338	2632.37
ENSG00000162729.9	IGSF8	7522.91	6049.14	8124.45	-0.489677	0.118741	-4.12389	3.72524e-05	0.000864719	11283.9
ENSG00000109861.11	CTSC	369.894	519.964	308.641	0.829804	0.201252	4.12322	3.73617e-05	0.000866538	939.913
ENSG00000119682.11	AREL1	1582	1398.33	1656.97	-0.333998	0.0810166	-4.12259	3.74637e-05	0.000868188	1617.59
ENSG00000101463.5	SYNDIG1	1497.87	1270.53	1590.66	-0.406797	0.0986906	-4.12194	3.75696e-05	0.000869207	1865.08
ENSG00000164654.11	MIOS	694.056	792.684	653.8	0.286583	0.0695232	4.12211	3.75413e-05	0.000869207	608.822
ENSG00000173585.11	CCR9	7.47004	14.6706	4.53103	1.50909	0.366136	4.12165	3.76172e-05	0.000869592	34.5029
ENSG00000163746.7	PLSCR2	1.88204	3.81664	1.09241	1.77011	0.429526	4.12108	3.77103e-05	0.000871028	10.194
ENSG00000173110.6	HSPA6	75.5759	117.934	58.287	1.30653	0.317062	4.12074	3.77654e-05	0.000871583	302.121
ENSG00000171695.6	C20orf201	58.8931	35.8937	68.2806	-0.954776	0.231747	-4.11991	3.79028e-05	0.000874035	171.977
ENSG00000133265.6	HSPBP1	1958	1657.39	2080.7	-0.487449	0.118378	-4.11772	3.82646e-05	0.000881655	2915.48
ENSG00000131067.12	GGT7	2571.17	2074.77	2773.78	-0.452522	0.109928	-4.11652	3.84633e-05	0.000885508	3551.98
ENSG00000236924.1	RP11-390F4.6	19.3519	29.2956	15.2933	0.87884	0.213543	4.11553	3.86297e-05	0.00088861	51.894
ENSG00000162511.7	LAPTM5	1156.25	1593.77	977.668	1.02162	0.248263	4.11507	3.87055e-05	0.000889624	3603.74
ENSG00000146233.3	CYP39A1	43.9835	62.5998	36.3851	0.880387	0.21396	4.11472	3.87656e-05	0.000890277	118.122
ENSG00000134250.13	NOTCH2	2095.67	2796.69	1809.54	0.895376	0.21763	4.1142	3.88518e-05	0.000891319	5722.99
ENSG00000237720.1	AC011995.1	25.4984	14.1241	30.1409	-1.34925	0.32796	-4.11407	3.88744e-05	0.000891319	104.93
ENSG00000187151.3	ANGPTL5	9.75374	17.8427	6.45214	1.19153	0.289645	4.11377	3.89253e-05	0.000891759	35.444
ENSG00000267690.1	LDLRAD4-AS1	12.0254	21.761	8.05169	1.39913	0.340164	4.11309	3.90394e-05	0.000893643	51.2969
ENSG00000204261.4	XXbac-BPG246D15.8	79.0431	104.737	68.5558	0.694605	0.168935	4.11166	3.92818e-05	0.000898459	167.264
ENSG00000166272.12	WBP1L	1285.49	1494.15	1200.32	0.36578	0.0889895	4.11037	3.95019e-05	0.000902758	1431.51
ENSG00000181472.4	ZBTB2	353.653	421.641	325.903	0.362808	0.0882912	4.10922	3.96997e-05	0.000905805	390.437
ENSG00000176236.4	C10orf111	36.2887	49.0193	31.0926	0.741438	0.180429	4.10931	3.96836e-05	0.000905805	81.8735
ENSG00000164164.11	OTUD4	1624.3	1931.93	1498.73	0.481579	0.117245	4.10746	4.00032e-05	0.000911989	2377.98
ENSG00000106077.14	ABHD11	533.249	413.978	581.931	-0.588377	0.143271	-4.10673	4.01298e-05	0.000914132	953.487
ENSG00000008382.11	MPND	663.869	563.288	704.922	-0.477501	0.116293	-4.106	4.02576e-05	0.000915255	963.184
ENSG00000156218.8	ADAMTSL3	151.939	234.219	118.355	1.01617	0.247472	4.10619	4.02238e-05	0.000915255	469.123
ENSG00000198454.2	C9orf141	2.25541	5.55072	0.910388	1.9111	0.465454	4.10589	4.02768e-05	0.000915255	13.0967
ENSG00000179178.6	TMEM125	525.516	212.122	653.432	-1.27656	0.310951	-4.10534	4.03713e-05	0.000916661	2037.91
ENSG00000125503.8	PPP1R12C	4619.64	3999.08	4872.93	-0.437247	0.106529	-4.10447	4.05242e-05	0.000918648	6134.21
ENSG00000167508.6	MVD	1848.82	1385.11	2038.09	-0.571252	0.139173	-4.10461	4.05006e-05	0.000918648	3207.35
ENSG00000163823.3	CCR1	95.6495	133.351	80.2613	1.18112	0.287795	4.10404	4.05998e-05	0.000919618	343.032
ENSG00000111667.9	USP5	3741.51	3083.08	4010.25	-0.458482	0.111725	-4.10365	4.06677e-05	0.000919673	5208.62
ENSG00000173597.3	SULT1B1	9.78343	19.8765	5.6638	1.58236	0.385588	4.10375	4.06505e-05	0.000919673	47.0056
ENSG00000177119.11	ANO6	659.954	863.093	577.04	0.804573	0.196131	4.10222	4.0921e-05	0.000923912	1611.19
ENSG00000198742.5	SMURF1	1172.07	962.664	1257.54	-0.395368	0.0963779	-4.10227	4.09109e-05	0.000923912	1406.13
ENSG00000106560.6	GIMAP2	74.216	104.737	61.7586	0.821119	0.200244	4.1006	4.12085e-05	0.000928911	184.772
ENSG00000164430.11	MB21D1	59.2005	78.7156	51.2352	0.749843	0.182859	4.10065	4.11986e-05	0.000928911	134.595
ENSG00000099957.12	P2RX6	567.387	409.5	631.83	-0.670615	0.163644	-4.09801	4.16713e-05	0.000938589	1151.97
ENSG00000106211.8	HSPB1	4741.06	7010.62	3814.71	0.969956	0.236931	4.09383	4.24309e-05	0.000954932	13888
ENSG00000101276.10	SLC52A3	195.345	286.39	158.184	1.09415	0.26731	4.09317	4.25514e-05	0.000956879	645.299
ENSG00000205054.2	AC009236.1	2.54267	5.35262	1.39576	1.70429	0.416726	4.08972	4.31898e-05	0.000970459	13.0568
ENSG00000100234.11	TIMP3	3757.25	5370.41	3098.82	0.811082	0.198333	4.0895	4.32301e-05	0.000970587	9181.82
ENSG00000182450.8	KCNK4	48.8338	31.6752	55.8373	-0.867241	0.212103	-4.08878	4.33655e-05	0.000972073	127.573
ENSG00000205634.1	LINC00898	31.5189	17.2992	37.3228	-1.18501	0.289819	-4.0888	4.33611e-05	0.000972073	112.51
ENSG00000142459.4	EVI5L	2942.36	2300.08	3204.52	-0.506791	0.123963	-4.08823	4.3468e-05	0.000973593	4490.82
ENSG00000230825.1	AC005532.5	8.04442	15.3154	5.07667	1.21792	0.297928	4.08796	4.35176e-05	0.000973927	29.5048
ENSG00000067066.12	SP100	297.263	436.295	240.515	0.822032	0.201118	4.08731	4.36399e-05	0.000975307	735.733
ENSG00000211767.1	TRBJ2-3	1.00577	0.0990839	1.37585	-2.0011	0.489594	-4.08727	4.36487e-05	0.000975307	6.05981
ENSG00000155629.10	PIK3AP1	138.773	196.938	115.032	1.09918	0.269112	4.08448	4.41755e-05	0.000986294	458.525
ENSG00000260766.1	RP11-226L15.5	232.205	285.384	210.5	0.51764	0.126747	4.08405	4.42575e-05	0.00098734	361.261
ENSG00000182180.9	MRPS16	1210.16	1064.04	1269.81	-0.340203	0.0833241	-4.08289	4.44799e-05	0.000990846	1236.75
ENSG00000255242.1	C14orf169	4.17972	1.98256	5.07651	-1.40957	0.345241	-4.08286	4.44852e-05	0.000990846	17.6983
ENSG00000171067.6	C11orf24	552.002	433.065	600.548	-0.517893	0.126857	-4.08248	4.45577e-05	0.000991401	858.706
ENSG00000119912.11	IDE	585.46	657.28	556.146	0.305762	0.0748984	4.08236	4.45807e-05	0.000991401	537.706
ENSG00000256609.1	RP11-64B16.4	5.91852	9.41755	4.49034	1.64526	0.403122	4.0813	4.47842e-05	0.000995138	29.2332
ENSG00000185090.10	MANEAL	592.858	500.216	630.671	-0.405817	0.0994438	-4.08087	4.48679e-05	0.000996209	722.173
ENSG00000104140.6	RHOV	110.681	84.9129	121.199	-0.796554	0.195289	-4.07884	4.52603e-05	0.00100413	264.333
ENSG00000215808.2	RP11-371I1.2	18.7346	39.7527	10.1557	1.5075	0.369669	4.07798	4.54292e-05	0.00100658	84.6468
ENSG00000267689.1	AC010525.5	1.5943	0.297414	2.12364	-1.87311	0.45933	-4.07791	4.54424e-05	0.00100658	8.95037
ENSG00000156475.14	PPP2R2B	4427.87	3802.89	4682.96	-0.391843	0.0961022	-4.07735	4.55512e-05	0.00100819	5198.93
ENSG00000005194.10	CIAPIN1	1199.33	1041.49	1263.75	-0.35405	0.0868517	-4.07649	4.57212e-05	0.00101116	1271.82
ENSG00000018869.12	ZNF582	175.053	201.881	164.103	0.362419	0.0889162	4.07596	4.58248e-05	0.00101265	189.981
ENSG00000108852.10	MPP2	2267	1845.34	2439.1	-0.459964	0.11287	-4.07518	4.59793e-05	0.00101505	3121.44
ENSG00000131459.8	GFPT2	868.675	979.602	823.399	0.457349	0.112232	4.07504	4.60056e-05	0.00101505	1189.28
ENSG00000204248.6	COL11A2	772.827	525.055	873.959	-0.666132	0.163477	-4.07478	4.60569e-05	0.00101539	1541
ENSG00000168264.6	IRF2BP2	2658.87	3201.81	2437.26	0.49887	0.122461	4.07369	4.62736e-05	0.00101936	3968.24
ENSG00000163428.3	LRRC58	1333.9	1560.76	1241.3	0.487782	0.119765	4.07284	4.6444e-05	0.00102231	1945.72
ENSG00000174567.7	GOLT1A	49.0363	31.8757	56.0407	-0.964317	0.236915	-4.07031	4.69512e-05	0.00103267	141.199
ENSG00000143387.8	CTSK	217.695	320.592	175.697	0.725351	0.178267	4.0689	4.72358e-05	0.00103812	471.151
ENSG00000255248.2	RP11-166D19.1	2882.25	3631.59	2576.4	0.507399	0.124723	4.0682	4.73787e-05	0.00103882	4363.17
ENSG00000143545.4	RAB13	663.701	907.454	564.21	0.756338	0.185912	4.06826	4.73652e-05	0.00103882	1497.64
ENSG00000228903.2	RASA4CP	309.288	268.146	326.081	-0.369198	0.0907449	-4.06852	4.73125e-05	0.00103882	340.677
ENSG00000139132.10	FGD4	735.172	887.345	673.06	0.595985	0.146561	4.06645	4.77346e-05	0.00104581	1305.93
ENSG00000134253.5	TRIM45	261.207	200.051	286.168	-0.453632	0.111576	-4.06569	4.789e-05	0.00104839	353.044
ENSG00000122122.9	SASH3	108.738	142.516	94.9509	1.06667	0.262459	4.06415	4.82071e-05	0.00105434	345.298
ENSG00000247121.2	CTD-2260A17.2	118.151	99.6796	125.69	-0.505386	0.124357	-4.06401	4.82368e-05	0.00105434	177.763
ENSG00000204396.6	VWA7	391.735	235.077	455.677	-0.887468	0.218405	-4.06341	4.83614e-05	0.0010546	1034.93
ENSG00000110719.5	TCIRG1	406.764	536.397	353.853	0.766923	0.188732	4.06356	4.83289e-05	0.0010546	928.668
ENSG00000270659.1	RP11-105N14.1	29.5499	39.1608	25.6271	0.869404	0.213954	4.06351	4.83409e-05	0.0010546	76.4792
ENSG00000176490.4	DIRAS1	5201.65	3848.49	5753.96	-0.766023	0.188541	-4.0629	4.84676e-05	0.0010561	11859.3
ENSG00000065665.16	SEC61A2	1749.79	1528.55	1840.1	-0.351485	0.0865214	-4.06241	4.85694e-05	0.00105668	1830.35
ENSG00000166189.6	HPS6	353.224	294.967	377.002	-0.424749	0.104554	-4.0625	4.85503e-05	0.00105668	446.502
ENSG00000112309.6	B3GAT2	893.994	1064.58	824.369	0.657341	0.161821	4.06214	4.86239e-05	0.00105704	1748.82
ENSG00000090534.13	THPO	134.995	96.4163	150.742	-0.742224	0.182729	-4.06189	4.86768e-05	0.00105737	298.162
ENSG00000188747.4	NOXA1	1307.36	989.288	1437.18	-0.68264	0.16808	-4.06141	4.87771e-05	0.00105863	2655.27
ENSG00000108733.5	PEX12	401.32	472.531	372.255	0.433604	0.106766	4.06125	4.88102e-05	0.00105863	517.736
ENSG00000086730.12	LAT2	240.952	291.424	220.351	0.904636	0.222861	4.0592	4.92417e-05	0.00106717	647.767
ENSG00000173890.12	GPR160	48.2829	68.2568	40.1303	0.856869	0.211108	4.05891	4.9302e-05	0.00106765	122.94
ENSG00000110076.14	NRXN2	6567.83	5116.44	7160.24	-0.556377	0.13711	-4.0579	4.95164e-05	0.00107147	10853
ENSG00000250033.1	SLC7A11-AS1	7.28317	15.1172	4.08559	1.61817	0.39886	4.057	4.9708e-05	0.00107479	34.9871
ENSG00000186417.9	GLDN	1568.97	716.377	1916.96	-1.21449	0.299415	-4.0562	4.98766e-05	0.00107595	5655.9
ENSG00000245156.1	RP11-867G23.3	22.0503	28.1037	19.5795	0.90251	0.222497	4.05628	4.98611e-05	0.00107595	59.0692
ENSG00000132465.6	IGJ	6.92485	14.5731	3.80313	1.68663	0.415788	4.05646	4.9822e-05	0.00107595	34.6676
ENSG00000157734.9	SNX22	995.376	648.384	1137.01	-0.778639	0.19206	-4.05416	5.03157e-05	0.00108322	2298.21
ENSG00000130244.8	FAM98C	1045.34	909.647	1100.72	-0.341141	0.0841474	-4.05409	5.03292e-05	0.00108322	1057.44
ENSG00000131931.4	THAP1	305.743	383.033	274.197	0.487165	0.120156	4.05444	5.02542e-05	0.00108322	441.672
ENSG00000050438.12	SLC4A8	810.363	603.093	894.962	-0.683966	0.168729	-4.05364	5.04271e-05	0.00108381	1643.41
ENSG00000254126.2	CD8BP	10.3725	5.30342	12.4415	-1.2286	0.303089	-4.05361	5.0434e-05	0.00108381	37.7856
ENSG00000143622.5	RIT1	459.162	521.027	433.911	0.388407	0.0958956	4.05031	5.11496e-05	0.00109835	527.76
ENSG00000164111.10	ANXA5	2707.94	3491.54	2388.1	0.661132	0.163245	4.04994	5.12314e-05	0.00109926	5297.33
ENSG00000137478.10	FCHSD2	1554.25	1869.92	1425.41	0.410217	0.101379	4.04637	5.20179e-05	0.00111334	1883.01
ENSG00000259291.1	RP11-617F23.1	547.662	404.019	606.291	-0.670097	0.165596	-4.04657	5.19726e-05	0.00111334	1083.85
ENSG00000196664.4	TLR7	70.1942	112.728	52.8333	1.18547	0.292981	4.04624	5.20461e-05	0.00111334	245.76
ENSG00000226490.1	AC138647.1	19.8868	10.8581	23.572	-1.28737	0.318144	-4.04648	5.19929e-05	0.00111334	75.611
ENSG00000184056.10	VPS33B	790.462	675.513	837.38	-0.356	0.0880174	-4.04465	5.24015e-05	0.00112009	830.353
ENSG00000163755.4	HPS3	507.28	574.599	479.803	0.383523	0.0948436	4.04374	5.26046e-05	0.00112358	573.816
ENSG00000153879.3	CEBPG	1532.19	1823.11	1413.44	0.386706	0.0956727	4.04197	5.30041e-05	0.00113125	1745.78
ENSG00000102038.10	SMARCA1	1777.95	2173.88	1616.34	0.48514	0.120033	4.04173	5.30579e-05	0.00113154	2541.37
ENSG00000255746.1	RP11-283I3.4	2.60062	5.79933	1.29502	1.70999	0.423201	4.0406	5.33151e-05	0.00113616	13.0945
ENSG00000135119.10	RNFT2	864.406	679.815	939.749	-0.476804	0.118051	-4.03897	5.36872e-05	0.00114259	1212.6
ENSG00000168301.8	KCTD6	911.851	1062.48	850.369	0.371467	0.0919718	4.03892	5.3698e-05	0.00114259	996.559
ENSG00000183688.4	FAM101B	383.068	492.931	338.226	0.63175	0.156445	4.03815	5.38737e-05	0.00114546	711.737
ENSG00000144136.6	SLC20A1	2052.89	1849.7	2135.82	-0.315624	0.0781746	-4.03742	5.40412e-05	0.00114815	1904.95
ENSG00000183837.8	PNMA3	3351.92	2347.49	3761.89	-0.763312	0.189076	-4.03706	5.41251e-05	0.00114906	7521.29
ENSG00000266680.1	RP5-1148A21.3	12.0377	7.48485	13.896	-1.09718	0.27179	-4.03685	5.41729e-05	0.00114921	38.8247
ENSG00000112739.12	PRPF4B	2281.13	2703.47	2108.74	0.432507	0.107154	4.0363	5.43007e-05	0.00115105	2899.53
ENSG00000174938.10	SEZ6L2	5293.33	3966.03	5835.09	-0.65629	0.162626	-4.03558	5.44664e-05	0.00115369	10206.2
ENSG00000142233.7	NTN5	88.2644	53.9806	102.258	-0.710191	0.176015	-4.03485	5.46383e-05	0.00115646	184.096
ENSG00000128482.11	RNF112	2070.88	1622.16	2254.03	-0.587544	0.145645	-4.03408	5.48167e-05	0.00115936	3572.06
ENSG00000118705.12	RPN2	2169.18	2548.81	2014.23	0.308468	0.0764753	4.03357	5.49358e-05	0.00116101	1963.99
ENSG00000070190.8	DAPP1	20.0399	31.2799	15.4522	1.23969	0.307413	4.03266	5.51491e-05	0.00116464	72.8856
ENSG00000100228.8	RAB36	499.006	379.441	547.808	-0.610692	0.151518	-4.03049	5.56615e-05	0.00117282	893.12
ENSG00000123689.5	G0S2	62.3947	96.8002	48.3517	0.916252	0.227317	4.03073	5.56047e-05	0.00117282	167.55
ENSG00000219665.4	CTD-2006C1.2	44.7203	60.375	38.3306	0.629141	0.156094	4.03054	5.56494e-05	0.00117282	82.4583
ENSG00000102218.5	RP2	150.668	187.846	135.494	0.666773	0.165451	4.03003	5.57687e-05	0.00117419	294.378
ENSG00000137936.12	BCAR3	533.636	656.074	483.661	0.596331	0.147983	4.02973	5.58414e-05	0.00117484	932.402
ENSG00000110931.14	CAMKK2	10529	8368.86	11410.7	-0.622573	0.154508	-4.02939	5.59224e-05	0.00117567	19204.6
ENSG00000102109.6	PCSK1N	6970.01	4667.1	7909.98	-0.867643	0.215356	-4.02889	5.6042e-05	0.0011773	17713.8
ENSG00000114416.12	FXR1	2781.31	3278.16	2578.51	0.38001	0.0943289	4.02857	5.61183e-05	0.00117802	3095.57
ENSG00000135272.5	MDFIC	287.466	354.805	259.981	0.696215	0.172828	4.02837	5.61648e-05	0.00117812	586.168
ENSG00000130193.7	THEM6	847.531	697.817	908.639	-0.388865	0.0965529	-4.02748	5.63773e-05	0.00118169	964.83
ENSG00000114999.6	TTL	2005.85	1786.06	2095.57	-0.400288	0.0993946	-4.02726	5.64301e-05	0.00118192	2350.48
ENSG00000148411.3	NACC2	5282.42	5801.22	5070.66	0.472716	0.117392	4.02681	5.65385e-05	0.00118242	7309.53
ENSG00000185811.12	IKZF1	84.9569	121.05	70.225	1.05212	0.261272	4.02693	5.65109e-05	0.00118242	261.651
ENSG00000134061.4	CD180	24.1355	35.7414	19.3984	1.25002	0.31054	4.0253	5.69023e-05	0.00118915	88.2396
ENSG00000258429.1	PDF	46.6608	30.7326	53.1621	-0.785864	0.195271	-4.02448	5.71019e-05	0.00119243	107.204
ENSG00000000003.10	TSPAN6	381.786	482.88	340.523	0.751321	0.186736	4.02345	5.73528e-05	0.00119412	838.431
ENSG00000104312.6	RIPK2	288.467	350.336	263.215	0.443498	0.110222	4.02367	5.72988e-05	0.00119412	373.947
ENSG00000165714.6	LOH12CR1	260.147	230.344	272.311	-0.452574	0.112481	-4.02357	5.73219e-05	0.00119412	344.136
ENSG00000104081.9	BMF	56.0526	70.0913	50.3226	0.71232	0.177033	4.02367	5.72989e-05	0.00119412	116.706
ENSG00000157111.8	TMEM171	36.7831	18.1423	44.3916	-1.18404	0.294372	-4.02227	5.76396e-05	0.0011992	127.223
ENSG00000145214.9	DGKQ	1507.49	1196.51	1634.42	-0.452847	0.112601	-4.02171	5.77771e-05	0.00120111	1993.66
ENSG00000166265.7	CYYR1	274.579	406.483	220.741	0.782076	0.194471	4.02155	5.78167e-05	0.00120111	627.136
ENSG00000136044.7	APPL2	1407.07	1615.34	1322.06	0.443474	0.110299	4.02066	5.80348e-05	0.00120475	1821.51
ENSG00000111058.3	ACSS3	690.918	870.54	617.602	0.836599	0.208155	4.01911	5.8418e-05	0.00121144	1685.91
ENSG00000168310.6	IRF2	575.751	657.403	542.423	0.415262	0.103326	4.01896	5.84544e-05	0.00121144	697.346
ENSG00000172425.6	TTC36	18.9747	10.8555	22.2887	-0.955095	0.237655	-4.01884	5.84864e-05	0.00121144	52.8584
ENSG00000170043.7	TRAPPC1	1606.76	1336.54	1717.05	-0.465206	0.115793	-4.01756	5.88039e-05	0.00121711	2178.64
ENSG00000254833.1	RP11-50B3.2	2.65727	1.28878	3.21584	-1.52547	0.379762	-4.01692	5.8964e-05	0.00121953	11.8114
ENSG00000145780.6	FEM1C	1195.74	1412.81	1107.14	0.416932	0.103828	4.01561	5.92911e-05	0.00122455	1451.77
ENSG00000121933.13	ADORA3	382.806	503.818	333.414	0.967516	0.240949	4.01543	5.93374e-05	0.00122455	1078.53
ENSG00000223401.1	RP11-211G3.2	24.1056	37.572	18.6091	1.47626	0.367633	4.0156	5.92959e-05	0.00122455	103.628
ENSG00000233337.1	UBE2FP3	30.4384	23.6418	33.2125	-0.603256	0.150262	-4.0147	5.95213e-05	0.00122744	53.4522
ENSG00000147257.9	GPC3	28.3003	56.4061	16.8286	1.29984	0.323961	4.01233	6.01226e-05	0.00123805	106.946
ENSG00000235618.2	RP11-324H6.5	37.9255	30.4358	40.9825	-0.594724	0.148224	-4.01232	6.01241e-05	0.00123805	65.5738
ENSG00000051523.6	CYBA	390.182	533.819	331.554	0.918605	0.228983	4.01168	6.02888e-05	0.00124054	1041.72
ENSG00000172824.10	CES4A	2680.43	1849.68	3019.5	-0.589087	0.146903	-4.01002	6.07124e-05	0.0012456	4586.4
ENSG00000206579.6	XKR4	33.6667	20.2696	39.1349	-1.07119	0.267118	-4.01019	6.06711e-05	0.0012456	104.751
ENSG00000213700.3	RPL17P50	20.831	31.4232	16.5076	1.04644	0.260949	4.01014	6.06815e-05	0.0012456	63.3162
ENSG00000215174.2	RP13-487C10.1	10.7168	5.30365	12.9263	-1.09658	0.273443	-4.01026	6.06515e-05	0.0012456	34.1346
ENSG00000172037.9	LAMB2	1584.69	2076.47	1383.96	0.761772	0.189978	4.00978	6.07752e-05	0.00124598	3506.22
ENSG00000198373.8	WWP2	1541.7	1340.77	1623.71	-0.318243	0.0793911	-4.00854	6.10949e-05	0.00125162	1424.08
ENSG00000268401.1	CTC-344H19.4	44.9638	27.1117	52.2504	-0.873129	0.217836	-4.00819	6.11866e-05	0.00125259	113.938
ENSG00000204038.3	AL359195.1	6.43595	2.08179	8.21315	-1.51012	0.376796	-4.00779	6.1289e-05	0.00125377	28.2026
ENSG00000269814.1	CTC-273B12.10	49.808	71.4253	40.9845	0.771739	0.192582	4.00733	6.14103e-05	0.00125534	111.52
ENSG00000125864.7	BFSP1	126.642	103.799	135.965	-0.687703	0.171639	-4.00667	6.15803e-05	0.0012579	252.598
ENSG00000120889.8	TNFRSF10B	383.17	473.67	346.231	0.6725	0.167862	4.00626	6.16879e-05	0.00125918	747.255
ENSG00000158411.6	MITD1	564.428	689.69	513.301	0.483518	0.120701	4.00591	6.17803e-05	0.00126015	791.327
ENSG00000129990.10	SYT5	3609.23	2636.18	4006.39	-0.797253	0.199036	-4.00557	6.1867e-05	0.001261	8342.6
ENSG00000117877.6	CD3EAP	168.982	149.243	177.039	-0.36467	0.0910553	-4.00493	6.2036e-05	0.00126266	178.627
ENSG00000263990.1	CTC-542B22.2	37.9135	24.0891	43.5561	-0.712209	0.177834	-4.00492	6.20383e-05	0.00126266	78.2721
ENSG00000132196.8	HSD17B7	388.895	498.144	344.304	0.654346	0.163421	4.00405	6.22682e-05	0.00126642	737.313
ENSG00000185189.11	NRBP2	4868.09	3455.21	5444.78	-0.501163	0.125173	-4.00375	6.23474e-05	0.00126711	7068.27
ENSG00000230667.4	SETP18	6.36454	11.4983	4.26912	1.41349	0.353071	4.00342	6.24323e-05	0.00126792	26.0613
ENSG00000138600.5	SPPL2A	233.073	296.252	207.286	0.594461	0.148508	4.00289	6.25741e-05	0.00126988	401.281
ENSG00000249465.1	RBMXP4	13.1155	9.16973	14.726	-0.915766	0.228787	-4.0027	6.26237e-05	0.00126997	34.7854
ENSG00000111674.3	ENO2	25831.6	20005.1	28209.8	-0.574039	0.143451	-4.00165	6.29033e-05	0.00127304	42930.4
ENSG00000138696.6	BMPR1B	908.258	1133.87	816.173	0.839818	0.209879	4.00145	6.29565e-05	0.00127304	2208.34
ENSG00000179820.11	MYADM	1657.77	1397.74	1763.91	-0.405368	0.101305	-4.00148	6.29463e-05	0.00127304	1945.57
ENSG00000013374.11	NUB1	1589.88	1774.74	1514.42	0.203591	0.0508772	4.00162	6.29105e-05	0.00127304	937.117
ENSG00000126091.15	ST3GAL3	1134.24	986.148	1194.68	-0.422457	0.105586	-4.00108	6.30544e-05	0.00127409	1387.09
ENSG00000162076.8	FLYWCH2	572.381	511.362	597.287	-0.383557	0.0958675	-4.00091	6.30991e-05	0.00127409	635.527
ENSG00000167770.7	OTUB1	4296.26	3673.25	4550.55	-0.416581	0.104174	-3.9989	6.36387e-05	0.00128407	5174.87
ENSG00000162944.5	RFTN2	1227.87	1580.71	1083.85	0.754955	0.188851	3.99761	6.39848e-05	0.00129012	2678.4
ENSG00000079215.9	SLC1A3	26782.9	35129.1	23376.3	0.855477	0.214045	3.99672	6.42265e-05	0.00129407	66171.3
ENSG00000203499.6	FAM83H-AS1	30.8302	18.389	35.9083	-0.885364	0.221564	-3.99597	6.44291e-05	0.00129722	78.8031
ENSG00000152214.8	RIT2	455.042	308.337	514.922	-0.692595	0.17335	-3.99535	6.45998e-05	0.00129972	909.598
ENSG00000038945.10	MSR1	101.038	160.262	76.8652	1.33456	0.334128	3.99415	6.49275e-05	0.00130538	388.917
ENSG00000237424.1	FOXD2-AS1	26.4067	54.1729	15.0736	1.4285	0.357825	3.99219	6.54657e-05	0.00131526	108.677
ENSG00000168306.8	ACOX2	133.369	172.944	117.216	0.740303	0.185465	3.99161	6.56251e-05	0.00131752	284.377
ENSG00000120437.7	ACAT2	1051.95	856.349	1131.79	-0.514589	0.128939	-3.99095	6.58103e-05	0.00131841	1558.98
ENSG00000165168.6	CYBB	409.835	597.362	333.294	1.08705	0.27238	3.99095	6.58102e-05	0.00131841	1283.06
ENSG00000115325.9	DOK1	164.27	205.119	147.597	0.657184	0.16466	3.99115	6.57538e-05	0.00131841	310.907
ENSG00000250948.1	RP11-1079K10.2	14.1785	19.6244	11.9556	1.29002	0.323286	3.99034	6.59794e-05	0.00132086	52.661
ENSG00000169840.4	GSX1	7.29947	13.2361	4.87634	1.23999	0.310766	3.99011	6.60413e-05	0.00132116	26.059
ENSG00000166483.6	WEE1	81.0871	124.358	63.4253	1.03732	0.26005	3.98895	6.63663e-05	0.00132577	242.04
ENSG00000168992.3	OR7E102P	4.8554	2.47817	5.8257	-1.26749	0.317749	-3.98896	6.63641e-05	0.00132577	17.7088
ENSG00000205765.4	C5orf51	1264.08	1382.89	1215.59	0.325979	0.0817296	3.98851	6.649e-05	0.00132652	1185.63
ENSG00000255545.3	RP11-627G23.1	163.24	103.348	187.686	-0.841913	0.211086	-3.98848	6.64982e-05	0.00132652	395.437
ENSG00000156966.6	B3GNT7	165.769	119.852	184.51	-0.582568	0.146076	-3.98811	6.66014e-05	0.00132669	277.859
ENSG00000007129.13	CEACAM21	16.694	24.5882	13.4719	1.19324	0.299189	3.98826	6.65596e-05	0.00132669	57.3145
ENSG00000140931.15	CMTM3	192.98	240.615	173.538	0.706776	0.17733	3.98565	6.72942e-05	0.00133954	391.866
ENSG00000089169.10	RPH3A	9305.62	7130.72	10193.3	-0.761797	0.191178	-3.98475	6.75512e-05	0.0013437	20357.4
ENSG00000161921.10	CXCL16	364.465	462.701	324.369	0.690775	0.173362	3.98457	6.76015e-05	0.00134375	722.984
ENSG00000115421.8	PAPOLG	702.289	805.562	660.137	0.321581	0.0807286	3.98349	6.7911e-05	0.001348	648.24
ENSG00000140950.11	TLDC1	245.11	210.657	259.172	-0.306268	0.0768825	-3.98359	6.78812e-05	0.001348	215.472
ENSG00000185730.3	ZNF696	311.56	256.164	334.171	-0.372791	0.0936018	-3.98273	6.81284e-05	0.00135136	333.252
ENSG00000087510.5	TFAP2C	38.4452	56.598	31.0358	1.04844	0.263271	3.98238	6.823e-05	0.00135242	115.638
ENSG00000125089.11	SH3TC1	263.935	350.074	228.777	0.910708	0.228729	3.9816	6.84534e-05	0.00135589	689.322
ENSG00000196151.6	WDSUB1	388.359	482.178	350.065	0.437949	0.110016	3.98076	6.86964e-05	0.00135974	487.545
ENSG00000136883.8	KIF12	118.236	79.6108	134.001	-0.919201	0.230974	-3.97968	6.90087e-05	0.00136496	311.361
ENSG00000269176.1	RP11-727F15.12	81.5809	72.4669	85.301	-0.475094	0.119432	-3.97793	6.95175e-05	0.00137406	110.927
ENSG00000112029.5	FBXO5	95.3494	121.18	84.8061	0.51548	0.129608	3.97721	6.97276e-05	0.00137724	140.62
ENSG00000105926.10	MPP6	239.714	342.366	197.815	0.810058	0.203708	3.97657	6.99159e-05	0.00137999	555.385
ENSG00000140104.9	C14orf79	496.703	419.359	528.273	-0.486792	0.12242	-3.9764	6.99666e-05	0.00138002	691.55
ENSG00000168899.4	VAMP5	376.088	537.209	310.324	0.834819	0.20998	3.9757	7.01715e-05	0.00138309	897.674
ENSG00000178695.4	KCTD12	2569.14	3402.69	2228.92	0.684314	0.172167	3.9747	7.04679e-05	0.00138699	5024.52
ENSG00000229233.1	AC011891.5	5.7459	9.4186	4.24684	1.62875	0.409775	3.97474	7.04558e-05	0.00138699	26.7463
ENSG00000073712.9	FERMT2	1933.66	2370.44	1755.38	0.594514	0.14961	3.97376	7.07462e-05	0.00139149	3283.82
ENSG00000150687.7	PRSS23	497.895	672.831	426.493	0.719022	0.180961	3.97335	7.08695e-05	0.00139294	1022.46
ENSG00000170677.5	SOCS6	652.297	811.742	587.217	0.554684	0.139635	3.97238	7.1157e-05	0.00139664	1032.96
ENSG00000253653.1	CTC-248O19.1	5.22879	3.32101	6.00748	-1.26271	0.31787	-3.97241	7.11478e-05	0.00139664	18.8495
ENSG00000063322.8	MED29	3012.1	2655.18	3157.78	-0.332738	0.0837762	-3.97175	7.13472e-05	0.00139939	2860.45
ENSG00000188766.8	SPRED3	51.6702	31.0247	60.097	-1.01713	0.256117	-3.97136	7.14647e-05	0.00140072	149.975
ENSG00000106351.8	AGFG2	1101.87	1238.15	1046.24	0.429152	0.108124	3.96906	7.21571e-05	0.00141241	1347.69
ENSG00000153575.6	TUBGCP5	749.628	613.817	805.061	-0.4921	0.123988	-3.96893	7.21954e-05	0.00141241	1051.36
ENSG00000182308.5	DCAF4L1	32.4077	42.1313	28.4389	0.735886	0.185414	3.96888	7.22123e-05	0.00141241	67.9688
ENSG00000135838.9	NPL	567.029	681.313	520.383	0.770715	0.194223	3.9682	7.24191e-05	0.00141449	1245.24
ENSG00000102786.10	INTS6	594.44	710.294	547.153	0.37615	0.0947884	3.96831	7.2385e-05	0.00141449	637.122
ENSG00000167552.9	TUBA1A	21937.1	15907.6	24398.2	-0.671642	0.169273	-3.96781	7.25375e-05	0.00141582	41976.8
ENSG00000075234.12	TTC38	313.861	357.728	295.956	0.612448	0.154393	3.96682	7.28376e-05	0.00141999	547.397
ENSG00000183765.16	CHEK2	68.8845	96.605	57.57	0.787595	0.198548	3.96677	7.28526e-05	0.00141999	154.497
ENSG00000251493.2	FOXD1	2.12644	4.85759	1.01168	1.74268	0.439457	3.96554	7.32296e-05	0.00142635	10.5456
ENSG00000116729.9	WLS	2325.84	2708.86	2169.5	0.664535	0.167618	3.96457	7.35277e-05	0.00143057	4396.45
ENSG00000138698.9	RAP1GDS1	3389.55	2865.57	3603.42	-0.432901	0.109194	-3.96451	7.35478e-05	0.00143057	4173.84
ENSG00000130956.9	HABP4	4260.89	3754.82	4467.46	-0.380599	0.096024	-3.96359	7.38317e-05	0.00143509	4610.67
ENSG00000163517.10	HDAC11	2811.61	1990.34	3146.82	-0.618571	0.156072	-3.96336	7.39023e-05	0.00143547	4944.49
ENSG00000184254.11	ALDH1A3	329.941	267.949	355.244	-0.497951	0.125726	-3.9606	7.47619e-05	0.00145117	466.315
ENSG00000184371.9	CSF1	764.433	896.622	710.478	0.777207	0.196268	3.95993	7.49727e-05	0.00145399	1685.79
ENSG00000080031.5	PTPRH	133.255	60.0214	163.146	-1.07545	0.271591	-3.95981	7.50107e-05	0.00145399	406.628
ENSG00000114841.13	DNAH1	1142.82	739.94	1307.26	-0.604048	0.152603	-3.9583	7.54846e-05	0.00146216	1957.06
ENSG00000188488.9	SERPINA5	32.0368	61.4141	20.0461	1.55154	0.392022	3.95778	7.56489e-05	0.00146434	140.885
ENSG00000111269.2	CREBL2	2773.64	3299.36	2559.06	0.348577	0.0880894	3.95708	7.58709e-05	0.00146762	2739.39
ENSG00000185201.12	IFITM2	894.26	1242.63	752.067	1.12634	0.284658	3.95681	7.59561e-05	0.00146826	2853.7
ENSG00000204231.6	RXRB	2157.36	1912.74	2257.2	-0.251272	0.063508	-3.95654	7.60441e-05	0.00146895	1535.72
ENSG00000124593.10	PRICKLE4	531.915	620.036	495.947	0.509859	0.128886	3.95589	7.62508e-05	0.00147193	768.075
ENSG00000122557.5	HERPUD2	1030.82	1179.71	970.055	0.296855	0.0750497	3.95545	7.63918e-05	0.00147364	866.487
ENSG00000163762.2	TM4SF18	258.649	373.29	211.857	0.731451	0.184959	3.95466	7.6644e-05	0.00147648	535.552
ENSG00000261799.1	RP11-283I3.6	443.481	495.598	422.209	0.396976	0.100381	3.95469	7.66342e-05	0.00147648	498.362
ENSG00000153914.11	SREK1	2058.26	2459.46	1894.5	0.462039	0.116839	3.95449	7.66984e-05	0.00147651	2692.05
ENSG00000259385.1	RP11-605F22.1	20.1697	34.2004	14.4428	1.04826	0.265237	3.95216	7.7448e-05	0.0014897	59.7693
ENSG00000252139.1	SCARNA18	1.98299	0.148718	2.73167	-1.93998	0.490881	-3.95203	7.74894e-05	0.0014897	10.875
ENSG00000264569.1	RP13-650J16.1	25.9456	36.084	21.8074	0.908371	0.229939	3.95048	7.79949e-05	0.00149839	66.5654
ENSG00000255146.1	RP11-659P15.1	3.0459	1.28899	3.763	-1.60695	0.406801	-3.9502	7.80859e-05	0.00149911	13.8232
ENSG00000198670.6	LPA	14.4953	10.063	16.3044	-0.993515	0.251605	-3.94871	7.85742e-05	0.00150746	40.637
ENSG00000129474.11	AJUBA	58.0656	87.7278	45.9586	0.983733	0.249142	3.94849	7.8647e-05	0.00150782	161.176
ENSG00000106049.3	HIBADH	714.45	808.728	675.97	0.308761	0.0782044	3.94812	7.87661e-05	0.00150908	622.36
ENSG00000120075.5	HOXB5	1.14941	2.87471	0.445207	1.9366	0.490766	3.94608	7.9441e-05	0.00152097	6.27247
ENSG00000137731.8	FXYD2	7.15487	10.7077	5.70472	0.994222	0.251978	3.94567	7.95766e-05	0.00152253	20.0419
ENSG00000186162.6	CIDECP	623.112	534.194	659.405	-0.406788	0.103111	-3.94516	7.97472e-05	0.00152475	713.987
ENSG00000137713.11	PPP2R1B	851.547	988.146	795.792	0.603841	0.153068	3.94492	7.98259e-05	0.00152522	1448.33
ENSG00000168283.9	BMI1	2082.61	2671.1	1842.4	0.522474	0.132461	3.94436	8.00121e-05	0.0015267	3064.38
ENSG00000205710.3	C17orf107	168.986	122.673	187.89	-0.815755	0.206814	-3.94438	8.0007e-05	0.0015267	388.223
ENSG00000090530.5	LEPREL1	144.278	180.12	129.648	0.535641	0.135809	3.94409	8.01041e-05	0.00152742	217.627
ENSG00000163389.6	POGLUT1	510.202	565.141	487.777	0.337328	0.0855341	3.94378	8.02074e-05	0.00152835	484.61
ENSG00000092439.9	TRPM7	837.342	1020.59	762.547	0.467167	0.118472	3.94326	8.038e-05	0.00152853	1101.45
ENSG00000136048.9	DRAM1	148.949	195.598	129.909	0.603327	0.152999	3.94333	8.03583e-05	0.00152853	253.035
ENSG00000145040.3	UCN2	3.14658	6.0973	1.94221	1.5687	0.397807	3.94336	8.0347e-05	0.00152853	13.8985
ENSG00000131724.6	IL13RA1	729.196	993.985	621.119	0.833944	0.211529	3.94245	8.06532e-05	0.00152868	1712.24
ENSG00000135974.5	C2orf49	868.041	1016.79	807.326	0.374288	0.0949289	3.94283	8.05267e-05	0.00152868	914.808
ENSG00000134516.11	DOCK2	156.182	215.278	132.061	1.00347	0.254526	3.94252	8.06284e-05	0.00152868	441.286
ENSG00000241697.3	TMEFF1	64.2209	32.9091	77.0012	-1.16646	0.295874	-3.94243	8.06604e-05	0.00152868	210.926
ENSG00000147883.9	CDKN2B	99.584	123.073	89.9968	0.531063	0.134697	3.94266	8.05826e-05	0.00152868	148.908
ENSG00000179044.11	EXOC3L1	73.0064	56.7095	79.6581	-0.614909	0.155989	-3.942	8.08035e-05	0.00153036	126.381
ENSG00000168792.4	ABHD15	156.821	184.241	145.629	0.556553	0.141256	3.94004	8.1469e-05	0.00154193	245.424
ENSG00000168795.4	ZBTB5	421.637	482.456	396.812	0.436342	0.110769	3.93922	8.17453e-05	0.00154612	517.117
ENSG00000118160.9	SLC8A2	3863.16	2765.25	4311.29	-0.736436	0.186965	-3.93889	8.18596e-05	0.00154619	7996.46
ENSG00000249138.1	RP11-701P16.1	4.223	9.5173	2.06206	1.82384	0.463018	3.93902	8.18146e-05	0.00154619	21.6485
ENSG00000178826.6	TMEM139	45.3071	20.9656	55.2424	-1.16288	0.295277	-3.93828	8.20689e-05	0.00154886	148.049
ENSG00000167513.4	CDT1	77.0762	57.4003	85.1072	-0.657408	0.16694	-3.93799	8.21663e-05	0.00154886	142.384
ENSG00000263082.1	CTD-2034I21.2	3.07421	5.00595	2.28574	1.45859	0.370382	3.93806	8.21433e-05	0.00154886	12.6
ENSG00000063015.15	SEZ6	1158.39	801.681	1303.98	-0.76438	0.194145	-3.93716	8.245e-05	0.00155317	2487.03
ENSG00000205362.6	MT1A	43.0888	73.8207	30.5451	1.27866	0.324812	3.93661	8.26417e-05	0.00155574	154.712
ENSG00000115616.2	SLC9A2	91.1821	142.749	70.1344	0.816879	0.20758	3.93524	8.31128e-05	0.00156356	208.996
ENSG00000154309.7	DISP1	151.4	181.266	139.21	0.499549	0.126952	3.93495	8.32135e-05	0.0015644	212.196
ENSG00000240032.1	RP11-274H2.3	2.42779	5.60018	1.13294	1.74782	0.444223	3.93454	8.3356e-05	0.00156603	11.9034
ENSG00000065911.7	MTHFD2	213.643	278.534	187.157	0.825896	0.209929	3.93418	8.34828e-05	0.00156632	494.954
ENSG00000233521.1	RP5-1172A22.1	2.65776	8.07882	0.445087	1.93939	0.492949	3.93427	8.34496e-05	0.00156632	14.4588
ENSG00000130052.9	STARD8	318.581	418.18	277.928	0.765624	0.19463	3.93375	8.36309e-05	0.00156787	684.101
ENSG00000114107.4	CEP70	687.85	788.675	646.697	0.338022	0.0859328	3.93357	8.3695e-05	0.00156787	652.115
ENSG00000175556.11	LONRF3	245.7	332.642	210.213	0.817544	0.207844	3.93346	8.37329e-05	0.00156787	563.38
ENSG00000047457.9	CP	431.203	600.288	362.188	1.39223	0.354167	3.93099	8.45969e-05	0.00158299	1681.24
ENSG00000234584.1	AC019186.1	9.32296	15.3151	6.87717	1.14107	0.290334	3.93019	8.48802e-05	0.00158724	29.7799
ENSG00000142632.11	ARHGEF19	46.0726	60.8691	40.0333	0.795977	0.202588	3.92905	8.52835e-05	0.0015929	102.603
ENSG00000256268.1	RP11-221N13.3	1.83847	0.495362	2.38667	-1.73761	0.442251	-3.92901	8.52964e-05	0.0015929	8.93771
ENSG00000214456.4	PLIN5	361.583	460.338	321.275	0.871648	0.221929	3.92759	8.58015e-05	0.00160127	881.077
ENSG00000136997.10	MYC	122.797	173.506	102.1	0.816581	0.207932	3.92716	8.59557e-05	0.00160254	280.285
ENSG00000160593.13	AMICA1	32.6552	66.4685	18.8538	1.48147	0.377245	3.92708	8.59838e-05	0.00160254	135.225
ENSG00000116701.10	NCF2	65.4502	102.412	50.3638	1.16695	0.297195	3.92656	8.61697e-05	0.00160494	213.44
ENSG00000269038.1	AP001462.6	18.1997	11.8962	20.7725	-0.847063	0.215792	-3.92536	8.65998e-05	0.00161188	43.0525
ENSG00000120594.11	PLXDC2	259.415	344.444	224.71	0.80532	0.205176	3.92502	8.67232e-05	0.00161311	583.353
ENSG00000106823.8	ECM2	219.032	409.803	141.166	1.41639	0.360905	3.92455	8.68906e-05	0.00161481	866.138
ENSG00000076242.10	MLH1	749.665	668.893	782.634	-0.318396	0.0811314	-3.92444	8.693e-05	0.00161481	666.395
ENSG00000127954.8	STEAP4	29.9383	60.8694	17.3133	1.57598	0.401597	3.92429	8.6987e-05	0.00161481	131.727
ENSG00000164850.10	GPER	319.118	454.387	263.906	0.729691	0.185965	3.92382	8.71573e-05	0.0016169	649.979
ENSG00000187266.9	EPOR	318.251	360.689	300.93	0.551019	0.140464	3.92285	8.75073e-05	0.00162018	489.338
ENSG00000207790.1	MIR29B2	34.7984	51.9934	27.7801	1.1374	0.289935	3.92294	8.74761e-05	0.00162018	110.444
ENSG00000136155.12	SCEL	11.8783	18.2374	9.28273	1.05202	0.26817	3.92294	8.74755e-05	0.00162018	34.8697
ENSG00000114395.6	CYB561D2	202.874	153.663	222.96	-0.525875	0.134063	-3.9226	8.7599e-05	0.00162081	297.684
ENSG00000267077.1	RP11-127I20.5	16.7338	7.5335	20.4891	-1.25776	0.320734	-3.92152	8.79937e-05	0.00162704	58.6922
ENSG00000211829.2	TRDC	7.8543	3.02339	9.82609	-1.48553	0.37892	-3.92043	8.83923e-05	0.00163334	32.5172
ENSG00000111602.7	TIMELESS	218.776	265.192	199.831	0.585745	0.149421	3.92011	8.85103e-05	0.00163444	357.099
ENSG00000235979.3	AC004448.5	35.3184	47.5755	30.3155	1.05009	0.267923	3.91936	8.87837e-05	0.00163841	103.31
ENSG00000138448.7	ITGAV	3341.12	4154.59	3009.1	0.660646	0.168584	3.91878	8.89969e-05	0.00164127	6146.93
ENSG00000239900.6	ADSL	628.881	582.85	647.669	-0.245586	0.0626822	-3.91796	8.93022e-05	0.00164582	429.914
ENSG00000070731.5	ST6GALNAC2	53.2846	71.5756	45.8189	0.992074	0.253246	3.91743	8.94967e-05	0.00164832	147.114
ENSG00000172733.10	PURG	447.507	557.902	402.448	0.502973	0.12841	3.91693	8.96839e-05	0.00165069	626.259
ENSG00000113384.9	GOLPH3	1871	2098.14	1778.29	0.284454	0.0726378	3.91606	9.00077e-05	0.00165542	1480.13
ENSG00000149451.13	ADAM33	641.24	964.953	509.112	0.795116	0.203055	3.91577	9.01179e-05	0.00165542	1417.97
ENSG00000051620.5	HEBP2	414.436	531.705	366.571	0.618842	0.158033	3.91589	9.00706e-05	0.00165542	713.267
ENSG00000183801.3	OLFML1	46.0271	82.7735	31.0286	1.10779	0.282929	3.91545	9.02365e-05	0.00165652	141.789
ENSG00000196091.8	MYBPC1	1470.51	2057.9	1230.75	0.800026	0.204353	3.91491	9.04371e-05	0.00165763	3271.11
ENSG00000136518.12	ACTL6A	312.914	383.329	284.174	0.600109	0.153283	3.91505	9.03864e-05	0.00165763	522.132
ENSG00000160233.6	LRRC3	16.0921	21.6628	13.8183	1.01709	0.259804	3.91481	9.04741e-05	0.00165763	45.5087
ENSG00000204420.4	C6orf25	6.56541	10.0612	5.13855	1.21252	0.309748	3.91454	9.05781e-05	0.00165845	22.1331
ENSG00000185442.7	FAM174B	646.853	568.686	678.758	-0.383896	0.0980955	-3.9135	9.09692e-05	0.00166453	690.022
ENSG00000010671.11	BTK	77.0155	104.938	65.6187	0.912099	0.23311	3.91274	9.12559e-05	0.00166764	195.136
ENSG00000054219.9	LY75	61.7015	87.6353	51.1162	0.827635	0.211524	3.91273	9.12582e-05	0.00166764	141.857
ENSG00000198346.6	ZNF813	54.457	68.9939	48.5236	0.671561	0.171665	3.91205	9.15174e-05	0.00167066	101.562
ENSG00000269959.1	hsa-mir-125a	42.4643	58.3857	35.9657	0.842805	0.215442	3.91198	9.15423e-05	0.00167066	99.3903
ENSG00000056097.11	ZFR	5107.93	6112.1	4698.07	0.361886	0.0925222	3.91134	9.17861e-05	0.00167085	5133.37
ENSG00000124795.10	DEK	1826.42	2299.04	1633.51	0.487794	0.124719	3.91114	9.18609e-05	0.00167085	2474.13
ENSG00000165389.6	SPTSSA	873.55	1097.07	782.316	0.544678	0.139254	3.9114	9.17624e-05	0.00167085	1321.34
ENSG00000215375.2	MYL5	454.108	355.732	494.262	-0.623833	0.159486	-3.91153	9.17143e-05	0.00167085	786.707
ENSG00000214290.3	C11orf93	155.697	184.747	143.84	0.708141	0.181063	3.91101	9.19094e-05	0.00167085	306.187
ENSG00000237429.1	RP1-159A19.4	20.2144	28.1051	16.9937	0.809968	0.20709	3.91119	9.18436e-05	0.00167085	45.4688
ENSG00000119535.13	CSF3R	292.033	373.315	258.857	0.845699	0.216275	3.9103	9.21831e-05	0.00167474	685.608
ENSG00000196666.3	FAM180B	12.2074	6.14613	14.6813	-1.22085	0.312265	-3.90966	9.2425e-05	0.00167805	41.3597
ENSG00000135837.11	CEP350	1482.59	1767.46	1366.31	0.498109	0.127442	3.90852	9.28646e-05	0.00168494	2048.14
ENSG00000141506.9	PIK3R5	74.2003	97.205	64.8106	0.849471	0.217389	3.90761	9.32151e-05	0.00169021	174.726
ENSG00000115041.8	KCNIP3	2089.37	1683.53	2255.02	-0.663167	0.169785	-3.90593	9.38654e-05	0.0017009	3837.17
ENSG00000167419.6	LPO	20.3685	13.5328	23.1585	-0.930221	0.238204	-3.90515	9.41686e-05	0.0017053	52.4496
ENSG00000163840.5	DTX3L	308.221	378.546	279.517	0.721923	0.18489	3.90461	9.43775e-05	0.00170798	615.806
ENSG00000150337.9	FCGR1A	173.358	236.712	147.499	1.27491	0.326596	3.90364	9.4758e-05	0.00171376	611.343
ENSG00000184486.7	POU3F2	962.786	1212.84	860.725	0.579332	0.148421	3.9033	9.48906e-05	0.00171505	1542.64
ENSG00000101336.8	HCK	149.995	194.618	131.781	1.10708	0.283756	3.90153	9.55874e-05	0.00172654	458.786
ENSG00000073282.8	TP63	12.053	26.0708	6.33148	1.49446	0.383114	3.90082	9.58668e-05	0.00173047	49.7483
ENSG00000171236.9	LRG1	16.2618	27.0142	11.8731	1.4268	0.365814	3.90034	9.60576e-05	0.00173169	64.074
ENSG00000263931.1	RP11-180P8.1	2.6144	0.693583	3.3984	-1.70668	0.437562	-3.90042	9.60245e-05	0.00173169	12.3218
ENSG00000157851.12	DPYSL5	2467.86	1600.78	2821.77	-0.828496	0.212434	-3.90003	9.61821e-05	0.00173282	5645.68
ENSG00000126243.4	LRFN3	529.825	421.603	573.997	-0.492725	0.126351	-3.89964	9.63353e-05	0.00173447	720.738
ENSG00000124608.4	AARS2	685.761	549.57	741.349	-0.45763	0.117403	-3.89794	9.70132e-05	0.00174555	865.55
ENSG00000186862.12	PDZD7	749.573	523.971	841.656	-0.58498	0.150106	-3.89712	9.73422e-05	0.00175035	1208.85
ENSG00000228408.1	RP1-111D6.3	141.099	219.936	108.92	1.18157	0.303207	3.89692	9.74252e-05	0.00175072	459.607
ENSG00000227080.2	CTD-2021A8.3	75.2485	53.4385	84.1505	-0.660126	0.16942	-3.8964	9.76339e-05	0.00175223	136.92
ENSG00000255661.2	RP11-59H1.3	10.2557	15.9593	7.92765	1.18504	0.304127	3.89653	9.75811e-05	0.00175223	33.4996
ENSG00000105877.12	DNAH11	34.4573	45.5877	29.9143	1.15238	0.295869	3.89489	9.8242e-05	0.00176202	109.355
ENSG00000214954.4	LRRC69	17.525	23.3954	15.1289	0.896419	0.230282	3.89271	9.91313e-05	0.00177683	43.2072
ENSG00000124664.6	SPDEF	48.0433	32.52	54.3794	-0.847835	0.217824	-3.89229	9.93036e-05	0.00177879	112.01
ENSG00000131127.9	ZNF141	327.692	369.667	310.559	0.403696	0.103723	3.89207	9.93919e-05	0.00177924	363.761
ENSG00000102181.15	CD99L2	7566.6	6172.86	8135.48	-0.469572	0.12066	-3.89171	9.95419e-05	0.00177984	9769.58
ENSG00000261044.1	AP006547.3	4.89977	2.52816	5.86777	-1.32233	0.339783	-3.89168	9.95522e-05	0.00177984	17.8151
ENSG00000114790.8	ARHGEF26	906.499	1128	816.092	0.701461	0.180263	3.89131	9.97029e-05	0.00178026	1748.34
ENSG00000137269.10	LRRC1	477.276	610.03	423.091	0.8125	0.208795	3.89137	9.96799e-05	0.00178026	1066.23
ENSG00000173295.3	FAM86B3P	115.397	77.4352	130.892	-0.919899	0.236411	-3.8911	9.97894e-05	0.00178068	291.86
ENSG00000125821.7	DTD1	1033.76	921.578	1079.55	-0.394377	0.101387	-3.88983	0.000100315	0.00178892	1120.1
ENSG00000204371.7	EHMT2	3476.47	3025.58	3660.5	-0.359962	0.0925559	-3.88913	0.000100605	0.00179295	3436.87
ENSG00000104408.5	EIF3E	2957.25	3673.48	2664.92	0.390317	0.100381	3.88835	0.00010093	0.00179647	3169.13
ENSG00000186867.6	QRFPR	11.0177	6.09665	13.0263	-1.13757	0.292552	-3.88844	0.000100889	0.00179647	34.4115
ENSG00000173728.6	C1orf100	8.76382	13.7803	6.71627	1.05624	0.271758	3.88668	0.000101623	0.00180766	25.39
ENSG00000160097.10	FNDC5	1052.07	821.452	1146.2	-0.652375	0.167929	-3.88482	0.000102407	0.00182044	1880.46
ENSG00000229393.1	RP3-395M20.3	30.668	14.8693	37.1165	-1.14904	0.295816	-3.8843	0.000102627	0.0018232	96.5246
ENSG00000120693.9	SMAD9	829.778	980.035	768.448	0.557761	0.143603	3.88404	0.000102734	0.00182394	1267.65
ENSG00000176108.5	CHMP6	412.645	348.176	438.959	-0.440041	0.113309	-3.88354	0.000102948	0.00182544	497.283
ENSG00000257335.4	MGAM	21.6222	34.2007	16.4881	1.0839	0.279091	3.88368	0.000102887	0.00182544	64.1835
ENSG00000183060.11	LYSMD4	611.635	504.722	655.273	-0.352952	0.0909338	-3.88142	0.000103848	0.00184024	590.454
ENSG00000233995.1	KB-67B5.12	1.12068	2.62713	0.505807	1.73418	0.446821	3.88115	0.000103964	0.00184113	5.31521
ENSG00000267010.1	RP11-108P20.1	123.947	149.838	113.38	0.509695	0.131334	3.8809	0.000104071	0.00184187	172.768
ENSG00000179818.8	PCBP1-AS1	476.424	553.882	444.808	0.424596	0.109412	3.88073	0.000104145	0.00184202	553.198
ENSG00000174939.6	ASPHD1	2724.72	2223.83	2929.17	-0.573735	0.147859	-3.88028	0.000104335	0.00184421	4274.27
ENSG00000213337.4	ANKRD39	515.137	459.259	537.944	-0.347535	0.089595	-3.87896	0.000104904	0.00185311	489.123
ENSG00000123159.11	GIPC1	2571.06	2078.64	2772.04	-0.442247	0.114022	-3.87862	0.000105049	0.00185446	3106.15
ENSG00000067955.9	CBFB	743.525	893.689	682.233	0.616156	0.158866	3.87848	0.000105113	0.00185446	1251.5
ENSG00000165072.9	MAMDC2	78.4954	106.369	67.1184	0.733679	0.189242	3.87693	0.000105783	0.00186511	157.181
ENSG00000134242.11	PTPN22	20.7	29.3434	17.1721	0.857401	0.221196	3.87621	0.000106098	0.00186949	48.422
ENSG00000260987.1	RP11-423G4.7	488.083	375.006	534.236	-0.678565	0.175092	-3.87548	0.000106415	0.0018739	903.254
ENSG00000176142.8	TMEM39A	333.176	394.641	308.088	0.488754	0.126154	3.87426	0.000106949	0.00188212	443.799
ENSG00000131473.12	ACLY	2807.08	2341.11	2997.27	-0.378245	0.0976345	-3.87409	0.000107025	0.00188228	2893.64
ENSG00000238113.2	RP11-262H14.1	121.906	151.086	109.995	0.596787	0.154053	3.8739	0.000107106	0.00188253	198.267
ENSG00000127616.12	SMARCA4	3581.66	2982.86	3826.07	-0.419129	0.108213	-3.8732	0.000107416	0.0018868	4089.62
ENSG00000261087.1	KB-1460A1.5	1380.04	1734.83	1235.23	0.545782	0.140927	3.87279	0.000107598	0.00188881	2051.58
ENSG00000006606.4	CCL26	3.4051	8.97128	1.13319	1.8723	0.483476	3.87259	0.000107686	0.00188919	17.3648
ENSG00000149328.10	GLB1L2	642.5	489.168	705.084	-0.577869	0.149235	-3.8722	0.000107856	0.00189083	1011.13
ENSG00000144152.8	FBLN7	366.227	249.174	414.003	-0.881946	0.227792	-3.87172	0.00010807	0.00189083	879.62
ENSG00000088930.6	XRN2	1066.57	1188.01	1017	0.292514	0.0755536	3.87161	0.000108117	0.00189083	849.645
ENSG00000241570.3	RP11-372E1.6	52.9667	41.786	57.5303	-0.63534	0.1641	-3.87167	0.000108092	0.00189083	91.6457
ENSG00000263276.1	RP11-96D1.10	14.8508	7.43401	17.8781	-1.08776	0.280947	-3.87177	0.000108047	0.00189083	43.9934
ENSG00000104731.9	KLHDC4	514.887	434.436	547.724	-0.422522	0.109149	-3.87106	0.000108363	0.00189288	592.365
ENSG00000181481.9	RNF135	150.659	184.097	137.011	0.662248	0.171077	3.87105	0.000108369	0.00189288	271.672
ENSG00000115226.5	FNDC4	1868.25	1498.54	2019.16	-0.539309	0.139327	-3.87081	0.000108476	0.00189358	2743.32
ENSG00000197150.8	ABCB8	1411.32	1106.86	1535.58	-0.422818	0.109244	-3.87041	0.000108651	0.00189546	1624.47
ENSG00000011198.3	ABHD5	198.428	242.759	180.334	0.567622	0.146672	3.87002	0.000108827	0.00189735	306.568
ENSG00000186081.7	KRT5	84.166	56.7477	95.3571	-1.0885	0.281378	-3.86847	0.00010952	0.00190824	249.134
ENSG00000204389.7	HSPA1A	3797.29	5854.67	2957.54	0.998691	0.258233	3.8674	0.000110003	0.00191452	10307.3
ENSG00000108510.5	MED13	1705.16	2059.27	1560.62	0.444458	0.114934	3.86707	0.000110153	0.00191452	2059.84
ENSG00000163659.8	TIPARP	687.976	874.335	611.911	0.659392	0.170503	3.86732	0.000110036	0.00191452	1232.98
ENSG00000213445.4	SIPA1	620.741	755.812	565.61	0.63696	0.164713	3.86709	0.000110141	0.00191452	1074.64
ENSG00000121691.4	CAT	1236.12	1542.97	1110.88	0.617377	0.159659	3.86684	0.000110254	0.0019151	2074.1
ENSG00000026025.9	VIM	8360.94	13386.4	6309.73	1.01601	0.262766	3.8666	0.000110364	0.00191582	23085.9
ENSG00000260398.1	RP11-594N15.3	89.4749	114.245	79.3645	0.67489	0.174554	3.86638	0.000110463	0.00191635	164.1
ENSG00000260971.2	RP11-504A18.1	8.53196	14.6688	6.02711	1.29341	0.334565	3.86595	0.000110658	0.00191855	29.9833
ENSG00000198604.6	BAZ1A	282.764	336.532	260.818	0.675402	0.174716	3.86571	0.000110765	0.00191921	518.867
ENSG00000261208.1	RP11-452D12.1	3.57675	6.88848	2.22503	1.59456	0.412545	3.86519	0.000111002	0.00192214	15.4916
ENSG00000217555.7	CKLF	135.556	169.335	121.768	0.504961	0.130665	3.86455	0.000111296	0.00192605	185.865
ENSG00000135245.9	HILPDA	488.124	718.929	393.917	1.03624	0.26817	3.86412	0.000111489	0.0019282	1373.21
ENSG00000101638.9	ST8SIA5	466.088	335.258	519.488	-0.711372	0.184155	-3.8629	0.000112047	0.00193666	899.51
ENSG00000225331.1	AP001055.6	32.3283	13.9309	39.8374	-1.16439	0.301467	-3.8624	0.000112279	0.00193948	102.099
ENSG00000264384.1	RN7SL431P	3.93471	1.18944	5.05523	-1.6146	0.418051	-3.86222	0.000112361	0.00193969	17.231
ENSG00000082497.7	SERTAD4	322.886	253.259	351.305	-0.598588	0.155057	-3.86044	0.000113184	0.00195271	523.653
ENSG00000139350.7	NEDD1	198.245	244.457	179.383	0.635948	0.164763	3.85977	0.000113495	0.00195687	341.462
ENSG00000077150.13	NFKB2	261.874	334.103	232.393	0.734238	0.1903	3.85831	0.000114175	0.00196613	520.379
ENSG00000137124.6	ALDH1B1	323.554	265.173	347.383	-0.572591	0.1484	-3.85844	0.000114111	0.00196613	501.397
ENSG00000205176.2	REXO1L1	3.76457	8.13111	1.98231	1.75443	0.454731	3.85816	0.000114242	0.00196613	17.8748
ENSG00000135077.4	HAVCR2	234.688	282.104	215.334	0.773254	0.200459	3.85741	0.000114593	0.00197096	490.943
ENSG00000180667.6	YOD1	764.118	921.061	700.059	0.507058	0.131473	3.85675	0.000114906	0.00197514	1047.83
ENSG00000268231.1	CTD-2560K21.6	9.00648	3.91595	11.0842	-1.28868	0.334155	-3.85652	0.000115013	0.00197576	31.3869
ENSG00000060339.9	CCAR1	1831.28	2080.55	1729.53	0.315237	0.0817563	3.85582	0.000115345	0.00198025	1560.57
ENSG00000154781.11	CCDC174	400.187	455.704	377.527	0.350368	0.0908781	3.85536	0.000115559	0.00198272	378.958
ENSG00000177191.2	B3GNT8	16.7219	32.8139	10.1537	1.19871	0.311	3.85436	0.000116033	0.00198964	54.145
ENSG00000180660.6	MAB21L1	25.5332	37.0704	20.8241	1.01352	0.262993	3.85378	0.000116308	0.00199312	69.8835
ENSG00000100150.11	DEPDC5	636.501	521.223	683.553	-0.464055	0.12043	-3.8533	0.000116535	0.0019958	797.468
ENSG00000127947.11	PTPN12	1664.24	1984.36	1533.58	0.409903	0.106452	3.8506	0.000117828	0.00201672	1838.71
ENSG00000130429.8	ARPC1B	537.574	730.323	458.901	0.717725	0.186435	3.84974	0.000118244	0.00202138	1039.56
ENSG00000175105.5	ZNF654	488.678	590.334	447.186	0.450681	0.117065	3.84984	0.000118196	0.00202138	593.399
ENSG00000261716.1	RP11-196G18.22	507.686	670.965	441.041	0.730549	0.189788	3.84929	0.000118459	0.00202383	999.112
ENSG00000121769.3	FABP3	2156.24	1760.2	2317.89	-0.594726	0.154524	-3.84877	0.000118714	0.00202694	3453.64
ENSG00000177485.6	ZBTB33	1034.53	1217.39	959.893	0.432674	0.112425	3.84855	0.00011882	0.00202753	1205.44
ENSG00000196312.6	HIATL2	58.2653	43.4183	64.3254	-0.68024	0.176804	-3.84741	0.000119372	0.0020357	106.668
ENSG00000142961.10	MOB3C	383.703	473.27	347.145	0.607554	0.157924	3.84713	0.000119512	0.00203685	627.336
ENSG00000138646.4	HERC5	164.561	210.716	145.722	0.640442	0.166509	3.8463	0.000119916	0.00204251	283.486
ENSG00000099860.4	GADD45B	1298.48	2099.07	971.708	1.08441	0.281954	3.84605	0.000120038	0.00204334	3787.26
ENSG00000180233.9	ZNRF2	274.402	345.12	245.538	0.439806	0.114386	3.84495	0.000120579	0.00205131	324.394
ENSG00000132274.11	TRIM22	571.273	706.577	516.047	0.683748	0.177881	3.84385	0.000121119	0.00205924	1049.28
ENSG00000058335.10	RASGRF1	4303.29	3299.11	4713.16	-0.645626	0.167977	-3.84353	0.000121276	0.00206067	7462.54
ENSG00000111713.2	GYS2	17.4246	22.8989	15.1903	0.827531	0.215372	3.84233	0.00012187	0.00206951	38.7037
ENSG00000167113.5	COQ4	1428.27	1174.26	1531.95	-0.387449	0.100843	-3.84209	0.00012199	0.00207029	1485.26
ENSG00000112210.7	RAB23	491.205	605.359	444.611	0.476772	0.124107	3.84161	0.000122232	0.00207314	628.425
ENSG00000182256.8	GABRG3	49.091	33.2057	55.5748	-1.00819	0.262508	-3.84062	0.000122723	0.00208021	132.735
ENSG00000221819.2	C16orf3	18.8029	8.821	22.8772	-1.1198	0.291586	-3.84037	0.000122848	0.00208108	56.4647
ENSG00000187008.2	PKD1L3	24.7079	31.8713	21.7841	0.647249	0.168572	3.83959	0.00012324	0.00208646	42.8685
ENSG00000178860.8	MSC	116.126	72.9081	133.766	-0.93487	0.243556	-3.83841	0.000123833	0.00209524	290.815
ENSG00000196504.11	PRPF40A	1589.31	1910.65	1458.16	0.424374	0.110571	3.83803	0.000124024	0.0020972	1806.45
ENSG00000168906.8	MAT2A	9238.34	10376	8773.97	0.400625	0.104387	3.83788	0.0001241	0.00209723	9912.87
ENSG00000100246.7	DNAL4	766.823	659.244	810.733	-0.403774	0.105216	-3.83756	0.000124261	0.00209869	829.187
ENSG00000253193.2	FCGR1C	42.9288	60.3372	35.8234	1.37609	0.35881	3.83513	0.000125496	0.00211827	157.964
ENSG00000234021.1	RP11-75C9.2	1.00591	0	1.41649	-1.9235	0.501662	-3.83424	0.000125951	0.00212467	5.17134
ENSG00000100644.12	HIF1A	2300.77	2632.66	2165.3	0.429532	0.112059	3.83308	0.000126549	0.00213349	2639.53
ENSG00000078114.14	NEBL	6605.78	7952.54	6056.08	0.524987	0.137005	3.83188	0.000127166	0.00214179	9256.72
ENSG00000257246.1	RP11-416A17.6	2.26947	0.495664	2.99347	-1.7043	0.444773	-3.83183	0.000127194	0.00214179	10.3241
ENSG00000102900.7	NUP93	830.251	736.557	868.494	-0.348013	0.0908333	-3.83134	0.000127447	0.00214433	771.092
ENSG00000162408.10	NOL9	675.767	546.251	728.631	-0.375933	0.0981268	-3.83109	0.000127574	0.00214433	677.967
ENSG00000067646.7	ZFY	362.219	428.975	334.971	0.452786	0.118187	3.83108	0.00012758	0.00214433	437.688
ENSG00000233654.1	AC093388.3	20.355	13.4827	23.16	-0.788791	0.2059	-3.83095	0.000127651	0.00214433	42.8482
ENSG00000076685.14	NT5C2	2822.68	3076.39	2719.12	0.328893	0.0858795	3.8297	0.000128299	0.00215394	2475.72
ENSG00000234062.3	RP11-308D16.4	48.1648	61.3616	42.7784	0.750061	0.195894	3.8289	0.000128715	0.00215834	96.3091
ENSG00000216753.3	HMGA1P7	5.42867	1.28868	7.11846	-1.66257	0.434207	-3.82897	0.000128679	0.00215834	24.061
ENSG00000090487.6	SPG21	1365.42	1525.66	1300.02	0.28593	0.0746801	3.82874	0.000128802	0.00215851	1040.79
ENSG00000262823.1	RP13-580F15.2	14.8709	9.51762	17.0559	-1.00505	0.262602	-3.82729	0.000129564	0.00216998	39.8094
ENSG00000169299.9	PGM2	299.939	385.619	264.967	0.519171	0.135657	3.82708	0.000129671	0.00217049	414.75
ENSG00000198796.6	ALPK2	3.50549	7.58445	1.84061	1.43081	0.373975	3.82594	0.000130275	0.00217929	13.3502
ENSG00000103021.5	CCDC113	661.254	531.06	714.394	-0.544144	0.14233	-3.82312	0.000131776	0.00220309	956.023
ENSG00000006453.9	BAIAP2L1	58.4557	75.2911	51.5842	0.637244	0.166721	3.82222	0.000132255	0.00220979	98.9245
ENSG00000116132.7	PRRX1	681.8	870.521	604.772	0.651125	0.170362	3.82201	0.000132368	0.00221036	1178.89
ENSG00000174125.3	TLR1	51.6131	76.4362	41.4812	1.04931	0.274561	3.82178	0.00013249	0.00221107	143.812
ENSG00000113068.5	PFDN1	2107.43	1964.61	2165.72	-0.261508	0.0684296	-3.82157	0.000132605	0.00221168	1463.35
ENSG00000169087.6	HSPBAP1	334.696	393.762	310.588	0.423252	0.110773	3.82089	0.000132969	0.00221541	376.045
ENSG00000104921.10	FCER2	2.11195	4.80866	1.01126	1.61734	0.423291	3.82086	0.000132986	0.00221541	9.06723
ENSG00000023839.6	ABCC2	22.6233	30.1325	19.5584	0.981273	0.256919	3.81938	0.000133786	0.00222741	58.878
ENSG00000002745.8	WNT16	52.2142	85.3918	38.6723	0.93909	0.245916	3.81874	0.000134137	0.00223193	130.004
ENSG00000184911.10	DMRTC1B	10.0128	16.4055	7.40349	1.07291	0.281013	3.81802	0.000134525	0.00223707	28.4719
ENSG00000113212.4	PCDHB7	84.2291	105.923	75.3744	0.617014	0.161648	3.81702	0.000135075	0.00224488	137.66
ENSG00000161813.16	LARP4	1178.02	1351.03	1107.41	0.384823	0.100842	3.81609	0.000135581	0.00225196	1200.17
ENSG00000182575.7	NXPH3	772.858	523.399	874.678	-0.740099	0.193984	-3.81526	0.000136042	0.00225429	1514.06
ENSG00000183718.4	TRIM52	630.398	719.742	593.932	0.346237	0.0907449	3.81551	0.000135905	0.00225429	577.752
ENSG00000248455.1	RP11-321E2.3	156.608	106.577	177.029	-0.859845	0.225363	-3.81537	0.000135979	0.00225429	356.441
ENSG00000147127.4	RAB41	109.431	136.259	98.4808	0.465038	0.121882	3.81547	0.000135921	0.00225429	134.704
ENSG00000144476.5	ACKR3	458.433	728.506	348.199	0.980075	0.256925	3.81464	0.000136382	0.00225802	1188.97
ENSG00000260171.1	RP11-95H11.1	2.36969	0.743438	3.03346	-1.62778	0.426728	-3.81456	0.000136428	0.00225802	10.2075
ENSG00000126500.3	FLRT1	354.157	268.185	389.247	-0.643744	0.168788	-3.81391	0.000136783	0.00226255	603.115
ENSG00000139687.9	RB1	1226.45	1456.43	1132.57	0.424706	0.111363	3.81372	0.000136891	0.00226263	1377.93
ENSG00000235665.1	AC007464.1	25.63	33.1092	22.5773	0.742378	0.194673	3.81347	0.000137029	0.00226263	50.3342
ENSG00000100739.6	BDKRB1	8.31568	4.60918	9.82853	-1.13336	0.297199	-3.81348	0.000137021	0.00226263	24.932
ENSG00000181396.8	OGFOD3	513.607	421.193	551.327	-0.487732	0.127904	-3.81327	0.000137143	0.00226318	662.65
ENSG00000139112.6	GABARAPL1	11925.2	9825.33	12782.3	-0.505072	0.132486	-3.81228	0.00013769	0.00226974	15925.2
ENSG00000007001.8	UPP2	127.916	158.155	115.574	0.549506	0.144147	3.81211	0.000137783	0.00226974	185.85
ENSG00000222808.1	RNU4-47P	4.66895	2.23075	5.66413	-1.4154	0.371285	-3.81215	0.000137761	0.00226974	17.4728
ENSG00000180104.11	EXOC3	2206.95	1883.55	2338.95	-0.336349	0.0882393	-3.81178	0.00013797	0.0022715	1962.42
ENSG00000237506.2	RPSAP15	47.1922	33.7099	52.6952	-0.830365	0.217854	-3.81158	0.000138084	0.00227203	103.594
ENSG00000105711.6	SCN1B	5260.25	3793.87	5858.77	-0.655903	0.172093	-3.81132	0.000138225	0.00227302	9120.28
ENSG00000053372.4	MRTO4	1192.74	1080.9	1238.39	-0.368054	0.0965773	-3.81097	0.000138422	0.00227359	1160.38
ENSG00000105383.10	CD33	53.0808	71.9219	45.3905	1.00907	0.264774	3.81107	0.000138365	0.00227359	141.581
ENSG00000232884.2	AF127936.3	4.30983	7.58373	2.97355	1.40286	0.368276	3.80925	0.000139388	0.00228812	15.9648
ENSG00000108387.10	2014-09-04	13790.9	8749.6	15848.6	-0.881964	0.231602	-3.80811	0.000140032	0.00229736
ENSG00000157613.6	CREB3L1	179.471	129.069	200.044	-0.733955	0.192825	-3.80633	0.000141045	0.00231263	347.21
ENSG00000148841.11	ITPRIP	204.465	280.95	173.247	0.815082	0.214154	3.80605	0.000141206	0.00231391	439.246
ENSG00000206113.2	RP11-503N18.1	16.0315	10.3094	18.3671	-0.884335	0.232377	-3.8056	0.000141459	0.00231671	37.3589
ENSG00000255319.1	ENPP7P8	5.17186	2.62711	6.21054	-1.29043	0.339128	-3.80513	0.000141728	0.00231976	17.5828
ENSG00000037749.7	MFAP3	719.682	846.518	667.912	0.400014	0.10516	3.80387	0.000142455	0.00233031	757.877
ENSG00000019991.11	HGF	312.969	456.055	254.566	1.06125	0.279079	3.80269	0.000143136	0.00234008	873.78
ENSG00000145703.11	IQGAP2	42.2748	69.5418	31.1453	1.1657	0.30661	3.80191	0.000143588	0.0023461	129.589
ENSG00000179431.5	FJX1	495.128	397.483	534.982	-0.520149	0.13684	-3.80114	0.000144034	0.00235203	676.959
ENSG00000249306.1	RP11-267A15.1	140.873	189.451	121.045	0.854403	0.22481	3.80056	0.000144368	0.00235611	316.289
ENSG00000198911.7	SREBF2	9416.52	7825.46	10065.9	-0.370152	0.0974073	-3.80004	0.00014467	0.00235752	9158.43
ENSG00000068001.9	HYAL2	506.106	667.703	440.148	0.65144	0.171424	3.80017	0.000144595	0.00235752	866.296
ENSG00000187908.11	DMBT1	33.9684	15.2662	41.602	-1.25268	0.329655	-3.79998	0.000144706	0.00235752	111.806
ENSG00000160072.14	ATAD3B	942.54	729.641	1029.44	-0.426053	0.112165	-3.79846	0.0001456	0.0023696	1054.26
ENSG00000163623.5	NKX6-1	13.8062	21.4125	10.7016	0.952371	0.250728	3.79843	0.000145617	0.0023696	34.5194
ENSG00000167363.9	FN3K	1918.72	1435.24	2116.06	-0.494266	0.130147	-3.79775	0.000146014	0.00237405	2488.98
ENSG00000267060.1	PTGES3L	89.5347	68.7024	98.0377	-0.574774	0.151349	-3.79768	0.000146059	0.00237405	135.063
ENSG00000188157.9	AGRN	4168.52	3153.95	4582.63	-0.580747	0.152941	-3.7972	0.000146339	0.00237722	6352.16
ENSG00000152766.5	ANKRD22	11.1062	19.4325	7.70772	1.64667	0.433767	3.79621	0.000146923	0.00238396	47.9647
ENSG00000258943.1	RP11-696D21.2	5.27247	8.02836	4.14762	1.29678	0.341592	3.79629	0.000146879	0.00238396	17.932
ENSG00000047849.17	MAP4	16140.8	13093.4	17384.6	-0.44598	0.117492	-3.79584	0.000147146	0.00238619	18876.5
ENSG00000157107.9	FCHO2	875.61	1051.78	803.703	0.511289	0.134717	3.7953	0.000147467	0.00238801	1173.83
ENSG00000236754.1	AC004019.13	101.478	116.625	95.2949	0.791353	0.208505	3.79537	0.000147423	0.00238801	210.556
ENSG00000224307.1	RP11-344B5.2	6.52258	11.005	4.69302	1.37033	0.361068	3.79522	0.000147513	0.00238801	23.4354
ENSG00000084764.6	MAPRE3	6128.3	5222.14	6498.16	-0.374818	0.0987764	-3.79461	0.000147873	0.00239247	6020.79
ENSG00000248671.2	CTD-2313N18.5	50.193	36.2351	55.8901	-0.630874	0.166286	-3.7939	0.0001483	0.00239798	82.9683
ENSG00000189058.4	APOD	9112.07	12808.5	7603.34	0.82059	0.21648	3.7906	0.000150286	0.0024287	19550.3
ENSG00000178921.9	PFAS	573.558	464.024	618.265	-0.386149	0.101912	-3.78903	0.000151235	0.00244264	578.533
ENSG00000185885.11	IFITM1	733.849	1048.67	605.353	0.967604	0.255383	3.78883	0.000151359	0.00244323	1854.74
ENSG00000271009.1	RP11-346C20.3	48.1962	70.9816	38.8961	0.837849	0.221158	3.78846	0.000151584	0.00244546	105.461
ENSG00000100865.10	CINP	941.771	844.163	981.611	-0.322625	0.0851717	-3.78793	0.000151906	0.00244924	793.314
ENSG00000248587.2	GDNF-AS1	59.8008	25.032	73.9922	-1.19869	0.316468	-3.7877	0.000152045	0.00245009	187.15
ENSG00000105426.10	PTPRS	5413.08	4219.96	5900.07	-0.454661	0.120047	-3.78735	0.000152262	0.00245217	6424.63
ENSG00000096746.13	HNRNPH3	4590.55	5340.3	4284.54	0.34137	0.0901716	3.78578	0.000153224	0.00245968	4088.7
ENSG00000160716.4	CHRNB2	1594.85	1164.94	1770.32	-0.711943	0.188048	-3.78597	0.000153109	0.00245968	2962.5
ENSG00000031081.6	ARHGAP31	794.247	1013.6	704.715	0.711452	0.18791	3.78612	0.000153015	0.00245968	1474.33
ENSG00000102805.9	CLN5	579.182	678.654	538.581	0.471746	0.124599	3.78612	0.000153018	0.00245968	712.883
ENSG00000158092.2	NCK1	439.443	523.99	404.934	0.346888	0.0916303	3.78574	0.000153254	0.00245968	397.728
ENSG00000257596.1	RP11-968A15.2	16.8371	24.8373	13.5717	1.06996	0.282609	3.786	0.00015309	0.00245968	47.0034
ENSG00000225873.1	LINC00694	3.06035	6.84136	1.51709	1.52901	0.403929	3.78534	0.000153501	0.00246224	12.2068
ENSG00000145839.1	IL9	6.42095	10.3566	4.81455	1.29479	0.342078	3.78507	0.000153663	0.00246343	21.6862
ENSG00000230633.1	RP11-37E23.5	121.364	168.635	102.07	0.701593	0.185367	3.78488	0.000153782	0.00246394	222.099
ENSG00000163513.13	TGFBR2	772.545	1100.54	638.671	0.743545	0.196475	3.78442	0.000154067	0.00246568	1498.13
ENSG00000134291.7	TMEM106C	993.027	1227.04	897.513	0.42729	0.112906	3.78446	0.000154042	0.00246568	1106.63
ENSG00000160469.12	BRSK1	8628.6	7181.69	9219.17	-0.468752	0.123932	-3.78233	0.000155368	0.00248509	10535
ENSG00000168405.10	CMAHP	370.792	527.419	306.863	0.779263	0.206044	3.78203	0.000155556	0.00248668	752.522
ENSG00000179152.14	TCAIM	898.698	1033.95	843.492	0.320566	0.0848182	3.77944	0.000157179	0.00251039	749.113
ENSG00000267206.1	LCN6	12.8162	24.7343	7.95161	1.34383	0.355569	3.77938	0.000157218	0.00251039	44.7836
ENSG00000006210.6	CX3CL1	3763.82	3045.43	4057.04	-0.570847	0.151054	-3.77909	0.0001574	0.00251044	5586.81
ENSG00000182909.5	LENG9	54.7031	39.7531	60.8052	-0.597749	0.15817	-3.77917	0.000157354	0.00251044	85.025
ENSG00000215301.5	DDX3X	5956.64	6848.04	5592.8	0.345205	0.0913695	3.77812	0.000158016	0.00251883	5343.82
ENSG00000101868.6	POLA1	328.629	380.706	307.373	0.407921	0.107981	3.77771	0.000158274	0.00252152	348.319
ENSG00000198721.8	ECI2	1080.66	1278.22	1000.03	0.45075	0.119346	3.77683	0.000158837	0.00252906	1265.04
ENSG00000214517.4	PPME1	3291.4	2897.63	3452.12	-0.362568	0.0960036	-3.7766	0.000158981	0.00252991	3099.02
ENSG00000076067.7	RBMS2	233.62	289.115	210.969	0.688691	0.182377	3.7762	0.000159238	0.00253257	417.747
ENSG00000018610.8	CXorf56	664.485	579.674	699.102	-0.306777	0.0812462	-3.77589	0.000159435	0.00253427	529.222
ENSG00000197798.4	FAM118B	589.325	691.377	547.671	0.327171	0.0866764	3.77463	0.000160248	0.00254508	500.207
ENSG00000234635.3	LINC00849	309.191	272.572	324.137	-0.434558	0.115128	-3.77455	0.000160296	0.00254508	348.574
ENSG00000128039.6	SRD5A3	475.69	376.061	516.355	-0.511401	0.135494	-3.77433	0.000160439	0.0025459	631.076
ENSG00000106771.8	TMEM245	4097.91	4797.91	3812.19	0.34591	0.0916555	3.77403	0.000160632	0.00254753	3676.85
ENSG00000106266.4	SNX8	836.443	676.104	901.887	-0.484594	0.128421	-3.77347	0.000160992	0.00255179	1051.1
ENSG00000135749.13	PCNXL2	1766.12	1272.57	1967.57	-0.670895	0.177816	-3.77298	0.000161312	0.00255487	3071.96
ENSG00000182648.7	AC073871.2	28.2863	20.1252	31.6173	-1.06145	0.281336	-3.77289	0.000161368	0.00255487	77.8425
ENSG00000186765.7	FSCN2	21.8505	14.8713	24.6991	-0.798469	0.21166	-3.77241	0.00016168	0.00255837	45.2231
ENSG00000108622.6	ICAM2	190.28	281.507	153.044	0.81319	0.215617	3.77146	0.000162294	0.00256663	400.858
ENSG00000133112.12	TPT1	23607.5	31077.8	20558.4	0.461983	0.1225	3.77128	0.000162413	0.00256708	28253.4
ENSG00000173275.8	ZNF449	379.943	302.547	411.533	-0.525702	0.139416	-3.77075	0.00016276	0.00257111	517.294
ENSG00000104894.7	CD37	161.994	223.376	136.94	0.9434	0.250224	3.77023	0.000163097	0.00257498	395.699
ENSG00000263667.1	RP3-416J7.4	48.6269	24.8232	58.3427	-1.32136	0.350505	-3.76986	0.000163336	0.00257731	166.342
ENSG00000168309.12	FAM107A	38970.1	47446.9	35510.2	0.737032	0.195557	3.76889	0.000163976	0.0025846	74321.8
ENSG00000168679.13	SLC16A4	136.472	178.534	119.304	0.674471	0.178958	3.76888	0.000163982	0.0025846	238.18
ENSG00000170876.7	TMEM43	1506.18	1651.48	1446.87	0.285399	0.0757309	3.7686	0.000164168	0.00258609	1112.21
ENSG00000101972.14	STAG2	2003.49	2395.51	1843.48	0.48352	0.12833	3.76778	0.000164707	0.00258785	2506.15
ENSG00000186501.9	TMEM222	1570.65	1389.67	1644.52	-0.330314	0.0876693	-3.76773	0.000164741	0.00258785	1342.19
ENSG00000185504.12	C17orf70	827.469	608.709	916.758	-0.567214	0.150536	-3.76795	0.000164593	0.00258785	1214.24
ENSG00000101222.8	SPEF1	291.131	222.431	319.172	-0.746698	0.198171	-3.76795	0.000164597	0.00258785	562.394
ENSG00000129696.8	TTI2	159.872	183.342	150.292	0.323663	0.0858995	3.76793	0.000164608	0.00258785	133.867
ENSG00000165115.10	KIF27	180.686	215.81	166.35	0.478896	0.127119	3.7673	0.000165024	0.00258795	223.857
ENSG00000159904.7	ZNF890P	27.1527	14.0753	32.4905	-1.08465	0.2879	-3.76747	0.000164907	0.00258795	76.1919
ENSG00000176584.10	RP11-318C4.2	7.47032	3.46979	9.10319	-1.44066	0.38241	-3.76731	0.000165018	0.00258795	27.8422
ENSG00000137413.11	TAF8	556.022	611.069	533.554	0.343098	0.0910796	3.76701	0.000165214	0.00258949	493.481
ENSG00000102119.6	EMD	1117.49	967.866	1178.57	-0.317083	0.0841911	-3.76623	0.000165733	0.00259617	916.2
ENSG00000166130.10	IKBIP	101.434	140.723	85.3973	0.635073	0.168632	3.76603	0.000165866	0.00259681	166.556
ENSG00000125885.9	MCM8	132.939	167.317	118.908	0.632548	0.167987	3.76545	0.000166248	0.00260135	217.357
ENSG00000144837.4	PLA1A	141.707	247.054	98.7081	1.26506	0.336005	3.765	0.000166547	0.0026031	463.318
ENSG00000255916.1	RP13-895J2.7	174.806	109.442	201.484	-0.867529	0.230425	-3.76491	0.000166612	0.0026031	391.938
ENSG00000198734.6	F5	62.6955	87.2444	52.6756	0.881641	0.234176	3.76487	0.000166639	0.0026031	142.859
ENSG00000101282.4	RSPO4	70.1994	42.9773	81.3105	-0.823182	0.218668	-3.76453	0.000166861	0.00260512	149.331
ENSG00000162407.8	PPAP2B	5391.13	6571.45	4909.37	0.757508	0.201273	3.76359	0.000167493	0.00261264	10548.2
ENSG00000183666.11	GUSBP1	94.4599	78.7098	100.889	-0.518705	0.137824	-3.76353	0.000167528	0.00261264	126.555
ENSG00000089327.10	FXYD5	277.362	438.611	211.546	0.921149	0.244788	3.76305	0.000167852	0.00261472	659.826
ENSG00000130755.8	GMFG	163.283	225.163	138.025	0.675423	0.179493	3.76294	0.000167927	0.00261472	284.819
ENSG00000259985.1	RP11-549B18.1	81.2346	64.5845	88.0305	-0.666749	0.177189	-3.76292	0.000167941	0.00261472	139.88
ENSG00000149922.6	TBX6	85.1604	109.988	75.0268	0.824006	0.218991	3.76274	0.000168064	0.00261518	181.221
ENSG00000228175.2	GEMIN8P4	39.1459	34.153	41.1838	-0.544983	0.144972	-3.75923	0.00017044	0.0026507	54.9696
ENSG00000118407.9	FILIP1	146.457	101.904	164.642	-0.756977	0.201398	-3.7586	0.000170865	0.00265436	285.592
ENSG00000256185.1	RP11-612B6.2	139.027	187.52	119.234	0.701252	0.18657	3.75866	0.000170824	0.00265436	251.146
ENSG00000162598.9	C1orf87	11.7085	17.0032	9.54738	1.53458	0.40851	3.75653	0.000172285	0.00267493	46.2251
ENSG00000147121.11	KRBOX4	700.761	784.889	666.423	0.286325	0.076242	3.75548	0.000173013	0.00268476	515.879
ENSG00000105641.3	SLC5A5	36.6385	85.5974	16.6553	1.69114	0.450347	3.75521	0.000173199	0.00268616	159.294
ENSG00000117400.10	MPL	22.999	13.9266	26.702	-0.971431	0.258749	-3.75434	0.0001738	0.00269399	57.41
ENSG00000011422.7	PLAUR	105.534	139.938	91.4924	0.828069	0.220604	3.75364	0.000174284	0.0027	224.473
ENSG00000175970.7	UNC119B	1232.55	1381.17	1171.89	0.317419	0.0846056	3.75175	0.000175601	0.00271891	1003.76
ENSG00000139644.8	TMBIM6	14378.1	15811.2	13793.1	0.299259	0.0798129	3.7495	0.000177184	0.00274191	11023.4
ENSG00000264515.1	CTC-525D6.1	130.529	85.8079	148.782	-0.677214	0.180703	-3.74765	0.000178497	0.00276047	226.206
ENSG00000012211.8	PRICKLE3	60.6534	72.5141	55.8122	0.70682	0.188609	3.74754	0.00017858	0.00276047	109.708
ENSG00000149654.5	CDH22	1219.72	829.366	1379.05	-0.850992	0.227167	-3.74611	0.000179598	0.00277468	2653.88
ENSG00000112419.10	PHACTR2	501.059	652.358	439.305	0.534866	0.142796	3.74565	0.000179926	0.00277767	685.092
ENSG00000204390.8	HSPA1L	187.82	231.67	169.923	0.452107	0.120705	3.74556	0.000179989	0.00277767	217.069
ENSG00000206532.2	RP11-553A10.1	21.0452	15.8138	23.1804	-0.918202	0.245176	-3.74508	0.000180337	0.0027815	49.386
ENSG00000196470.7	SIAH1	547.199	673.526	495.637	0.431141	0.115135	3.74466	0.000180641	0.00278467	602.829
ENSG00000171310.6	CHST11	782.545	959.024	710.513	0.511341	0.136559	3.74447	0.000180773	0.00278517	1022.44
ENSG00000120616.11	EPC1	953.842	1127.44	882.984	0.372139	0.0994003	3.74384	0.000181226	0.00278604	906.933
ENSG00000151702.11	FLI1	339.949	460.041	290.932	0.65369	0.174603	3.74387	0.000181208	0.00278604	567.779
ENSG00000116117.13	PARD3B	281.433	364.071	247.703	0.783717	0.209322	3.74407	0.000181066	0.00278604	563.543
ENSG00000066294.10	CD84	101.045	144.542	83.2914	0.99325	0.265296	3.74393	0.000181165	0.00278604	256.429
ENSG00000203668.1	CHML	878.313	694.928	953.164	-0.687129	0.183619	-3.74216	0.000182448	0.00280176	1540.51
ENSG00000166263.9	STXBP4	99.6347	122.426	90.332	0.55154	0.147381	3.74227	0.000182362	0.00280176	140.27
ENSG00000124780.9	KCNK17	4.78472	2.18101	5.84746	-1.46256	0.390909	-3.74144	0.000182967	0.00280819	17.8558
ENSG00000198393.3	ZNF26	357.942	313.549	376.061	-0.291829	0.0780049	-3.74116	0.000183172	0.0028098	266.506
ENSG00000261051.1	RP11-274H2.5	23.0995	30.2831	20.1674	0.796989	0.213054	3.74078	0.000183448	0.0028125	46.9623
ENSG00000138100.9	TRIM54	281.49	168.344	327.672	-0.986489	0.263729	-3.74055	0.000183621	0.00281362	708.305
ENSG00000103034.10	NDRG4	26533.5	20530.1	28983.9	-0.550728	0.147256	-3.73995	0.000184059	0.00281726	37265.1
ENSG00000267092.1	CTB-25B13.9	5.68897	3.07338	6.75656	-1.19487	0.319479	-3.74006	0.000183975	0.00281726	17.335
ENSG00000133574.5	GIMAP4	360.663	477.401	313.014	0.65124	0.174183	3.73883	0.00018488	0.00282828	598.581
ENSG00000204091.3	TDRG1	63.6795	86.3978	54.4067	0.897717	0.240171	3.73783	0.000185614	0.00283796	145.602
ENSG00000248859.2	RP11-375B1.3	37.7703	26.7194	42.2809	-0.787877	0.210805	-3.73747	0.000185885	0.00284055	75.7826
ENSG00000166313.13	APBB1	10442.7	9018.09	11024.1	-0.427286	0.114385	-3.73552	0.000187328	0.0028595	11350
ENSG00000131480.4	AOC2	118.736	133.43	112.738	0.545885	0.146131	3.7356	0.00018727	0.0028595	164.873
ENSG00000064012.17	CASP8	173.579	230.778	150.232	0.681269	0.182386	3.73531	0.000187483	0.00286031	300.789
ENSG00000077157.15	PPP1R12B	3069.91	2543.8	3284.66	-0.448016	0.119958	-3.73478	0.000187879	0.00286436	3497.53
ENSG00000198682.8	PAPSS2	457.743	603.709	398.165	0.645612	0.172869	3.73468	0.000187952	0.00286436	751.511
ENSG00000270235.1	RP11-122K13.14	86.0676	50.4653	100.599	-0.910839	0.243918	-3.7342	0.000188311	0.00286828	199.307
ENSG00000169896.12	ITGAM	199.233	257.91	175.283	0.847541	0.227024	3.73326	0.000189015	0.00287587	429.108
ENSG00000075673.7	ATP12A	10.5856	6.14612	12.3976	-1.32161	0.354006	-3.73329	0.000188996	0.00287587	35.5517
ENSG00000105609.12	LILRB5	22.6406	42.6268	14.4829	1.30671	0.35006	3.73283	0.000189341	0.00287927	75.1664
ENSG00000101350.6	KIF3B	3399.39	3032.22	3549.25	-0.406485	0.108948	-3.731	0.000190722	0.00289871	3506.72
ENSG00000120738.7	EGR1	1953.14	1241.53	2243.59	-0.983835	0.263725	-3.73054	0.00019107	0.00290243	4875.48
ENSG00000010704.14	HFE	95.4194	123.822	83.8266	0.805902	0.216048	3.73019	0.000191332	0.00290484	195.082
ENSG00000166359.6	WDR88	37.5626	26.4205	42.1104	-0.775886	0.208029	-3.72971	0.000191701	0.00290886	73.918
ENSG00000221035.1	MIR486	1.06257	0.148563	1.43563	-1.81629	0.487195	-3.72806	0.000192958	0.00292636	4.88983
ENSG00000141522.7	ARHGDIA	3879.77	3302.81	4115.27	-0.385065	0.103301	-3.72759	0.000193321	0.00292803	3784.85
ENSG00000226137.3	BAIAP2-AS1	2186.54	1948.6	2283.66	-0.437578	0.117386	-3.72769	0.000193244	0.00292803	2423.94
ENSG00000165271.12	NOL6	1329.33	1068.27	1435.89	-0.417557	0.11202	-3.72751	0.000193381	0.00292803	1406.23
ENSG00000092470.7	WDR76	100.564	121.285	92.1065	0.52643	0.141266	3.72652	0.000194139	0.00293793	134.042
ENSG00000196510.8	ANAPC7	1597.03	1462.34	1652	-0.221561	0.0594727	-3.72543	0.000194983	0.0029491	895.323
ENSG00000167676.3	PLIN4	445.087	522.659	413.425	0.895354	0.240399	3.72444	0.000195746	0.00295139	1008.22
ENSG00000204052.4	LRRC73	407.071	310.6	446.447	-0.714634	0.191876	-3.72447	0.000195728	0.00295139	735.986
ENSG00000047648.17	ARHGAP6	192.578	252.602	168.078	0.70746	0.189934	3.72476	0.000195501	0.00295139	344.686
ENSG00000261578.1	RP11-21L23.2	14.0922	20.9628	11.2879	0.984487	0.264291	3.72501	0.000195308	0.00295139	35.0999
ENSG00000267751.1	AC009005.2	10.4018	16.0598	8.09244	0.959904	0.257704	3.72483	0.000195443	0.00295139	25.2611
ENSG00000254440.2	PBOV1	0.661009	0	0.930808	-1.86423	0.500542	-3.72442	0.000195765	0.00295139	3.11761
ENSG00000085063.10	CD59	6778.53	8314.18	6151.73	0.467147	0.125434	3.72426	0.000195889	0.00295168	8011.21
ENSG00000183751.10	TBL3	845.353	716.135	898.095	-0.377592	0.101402	-3.72372	0.000196305	0.00295636	807.33
ENSG00000102003.6	SYP	21880.5	16691	23998.7	-0.67059	0.180102	-3.7234	0.000196561	0.00295758	37108.5
ENSG00000126262.3	FFAR2	2.84442	5.70055	1.67865	1.65101	0.44342	3.72335	0.000196596	0.00295758	11.8769
ENSG00000113140.6	SPARC	8727.98	11485.5	7602.45	0.760135	0.204188	3.72273	0.000197082	0.00296012	16776.5
ENSG00000100979.10	PLTP	1847.24	2293.17	1665.23	0.783777	0.210528	3.72291	0.000196942	0.00296012	3661.09
ENSG00000233569.1	RP11-500B12.1	6.3788	12.7881	3.76275	1.43168	0.384578	3.72274	0.000197069	0.00296012	23.0931
ENSG00000120885.15	CLU	98559.4	117017	91025.8	0.557853	0.149868	3.7223	0.000197416	0.00296021	139031
ENSG00000137393.8	RNF144B	391.456	513.876	341.489	0.600618	0.161344	3.72258	0.000197197	0.00296021	594.531
ENSG00000164120.9	HPGD	41.9168	64.4741	32.7098	0.930904	0.250088	3.72231	0.000197407	0.00296021	98.6704
ENSG00000227318.4	RP11-282E4.1	10.9315	6.29532	12.8238	-1.2582	0.338026	-3.72218	0.000197509	0.00296021	34.7793
ENSG00000228203.1	RNF144A-AS1	507.265	399.171	551.385	-0.583007	0.156644	-3.72185	0.000197766	0.00296248	747.731
ENSG00000008853.12	RHOBTB2	4107.83	3265.92	4451.47	-0.59312	0.159429	-3.72028	0.000199005	0.00297311	6156.36
ENSG00000151012.9	SLC7A11	1673.75	2290.31	1422.09	0.860866	0.231365	3.72081	0.000198585	0.00297311	3640.78
ENSG00000188039.9	NWD1	883.831	1251.43	733.792	0.959861	0.258003	3.72034	0.000198951	0.00297311	2143.61
ENSG00000139508.10	SLC46A3	549.339	609.462	524.798	0.296782	0.0797692	3.72051	0.000198818	0.00297311	411.952
ENSG00000228126.1	LINC00568	11.5778	7.38472	13.2892	-0.826131	0.222051	-3.72045	0.000198868	0.00297311	24.1681
ENSG00000149212.6	SESN3	4971.89	6086.89	4516.79	0.463913	0.124709	3.71996	0.000199253	0.00297524	5827.38
ENSG00000102580.10	DNAJC3	1024.78	1171.87	964.744	0.405416	0.109013	3.71897	0.000200034	0.00298531	1049.04
ENSG00000162998.4	FRZB	650.335	1277.57	394.32	1.13058	0.30403	3.71866	0.000200279	0.00298739	1856.31
ENSG00000181885.14	CLDN7	9.62573	16.9044	6.65484	1.21398	0.326475	3.71844	0.000200455	0.00298841	29.5006
ENSG00000115234.6	SNX17	2576.68	2329.06	2677.74	-0.265627	0.0714817	-3.71602	0.000202387	0.00301563	1725.2
ENSG00000220205.4	VAMP2	17510.5	15446.5	18353	-0.493848	0.132916	-3.71548	0.000202821	0.00301728	21795.1
ENSG00000105204.9	DYRK1B	810.126	677.063	864.437	-0.4576	0.123157	-3.71558	0.00020274	0.00301728	934.34
ENSG00000163736.3	PPBP	3.10328	8.07905	1.07236	1.78353	0.480023	3.71551	0.000202791	0.00301728	13.9498
ENSG00000173465.3	SSSCA1	447.923	394.857	469.582	-0.387111	0.104213	-3.71463	0.000203504	0.00302453	436.843
ENSG00000168404.8	MLKL	159.355	235.853	128.132	0.903078	0.243116	3.7146	0.000203524	0.00302453	362.558
ENSG00000125841.7	NRSN2	5022.53	4156.98	5375.81	-0.521611	0.140467	-3.7134	0.000204489	0.00303728	6595.39
ENSG00000164849.7	GPR146	80.4061	95.6622	74.1791	0.681686	0.183584	3.71322	0.000204641	0.00303793	137.984
ENSG00000143119.8	CD53	514.895	692.063	442.581	0.673339	0.181383	3.71224	0.000205434	0.00304469	872.452
ENSG00000156219.12	ART3	519.992	638.325	471.693	0.624747	0.168296	3.71219	0.000205474	0.00304469	817.505
ENSG00000214803.3	RP11-37N22.1	10.2424	6.4923	11.773	-1.08284	0.29168	-3.71242	0.000205284	0.00304469	27.9096
ENSG00000163993.6	S100P	8.67675	15.4653	5.90593	1.25197	0.337264	3.71212	0.000205531	0.00304469	27.3363
ENSG00000167693.12	NXN	422.545	545.815	372.231	0.621244	0.167367	3.71186	0.000205744	0.00304624	660.52
ENSG00000065457.6	ADAT1	368.376	300.843	395.94	-0.444289	0.119703	-3.71161	0.000205948	0.00304765	411.788
ENSG00000145916.14	RMND5B	1320.78	1201.8	1369.35	-0.253093	0.068197	-3.7112	0.00020628	0.00304937	840.98
ENSG00000231734.3	RP6-206I17.2	21.032	28.7974	17.8625	0.815383	0.219707	3.71122	0.00020626	0.00304937	43.1437
ENSG00000103043.10	VAC14	1289.62	1126.68	1356.12	-0.290341	0.0782516	-3.71036	0.000206967	0.00305791	941.533
ENSG00000104518.6	GSDMD	399.999	536.85	344.142	0.718301	0.193639	3.70949	0.00020768	0.00306404	722.237
ENSG00000064655.14	EYA2	256.949	354.557	217.108	0.804377	0.216845	3.70945	0.000207706	0.00306404	519.541
ENSG00000165501.12	LRR1	59.3441	75.0923	52.9162	0.610775	0.164654	3.70945	0.00020771	0.00306404	91.1114
ENSG00000185834.9	RPL12P4	1.75281	0.346896	2.32665	-1.74448	0.470364	-3.7088	0.000208246	0.00307034	7.68356
ENSG00000197912.9	SPG7	3398.06	2905.42	3599.14	-0.328736	0.0886509	-3.7082	0.000208735	0.00307039	2806.97
ENSG00000105499.9	PLA2G4C	1183.56	832.178	1326.98	-0.590864	0.15934	-3.7082	0.000208734	0.00307039	1757.26
ENSG00000165006.9	UBAP1	2354.88	2550.57	2275.01	0.189967	0.0512303	3.70809	0.000208829	0.00307039	1124.1
ENSG00000157426.9	AASDH	410.758	463.727	389.137	0.332889	0.0897759	3.708	0.000208905	0.00307039	343.593
ENSG00000141179.9	PCTP	225.836	270.58	207.574	0.439317	0.11847	3.70826	0.000208686	0.00307039	249.305
ENSG00000163806.11	SPDYA	63.3985	74.7971	58.746	0.507644	0.136904	3.70802	0.000208884	0.00307039	80.8719
ENSG00000130254.7	SAFB2	3507.09	3916.67	3339.91	0.417086	0.112496	3.70756	0.000209262	0.00307403	3674.87
ENSG00000185585.15	OLFML2A	211.896	411.714	130.337	1.08436	0.292493	3.7073	0.000209477	0.00307558	577.203
ENSG00000115274.10	INO80B	796.237	704.325	833.752	-0.309068	0.0833852	-3.70651	0.000210133	0.00308359	617.922
ENSG00000176909.7	MAMSTR	137.606	99.4387	153.185	-0.619845	0.167254	-3.706	0.000210556	0.0030882	214.114
ENSG00000001497.12	LAS1L	2168.48	1708.45	2356.24	-0.395626	0.106761	-3.70573	0.000210785	0.00308832	2153.59
ENSG00000095015.5	MAP3K1	313.264	391.172	281.464	0.52792	0.142457	3.70581	0.000210716	0.00308832	415.144
ENSG00000269640.1	CTD-2521M24.9	46.7631	58.4401	41.9969	0.666736	0.179943	3.70527	0.000211169	0.00309233	78.2494
ENSG00000266282.1	UBL5P2	2.32713	0.743411	2.97355	-1.59728	0.431364	-3.70286	0.000213181	0.00312017	9.31433
ENSG00000131013.3	PPIL4	564.378	667.954	522.102	0.398886	0.10776	3.70162	0.00021423	0.00313389	563.688
ENSG00000270108.1	RP11-73M18.6	28.8463	41.0435	23.8679	0.663106	0.179155	3.7013	0.000214502	0.00313624	47.8891
ENSG00000259565.2	KRT8P23	3.49019	0.743494	4.61128	-1.63053	0.440613	-3.70059	0.000215099	0.00314333	14.242
ENSG00000226958.1	CTD-2328D6.1	16679.1	5983.11	21044.8	-1.19344	0.322728	-3.69799	0.000217317	0.0031741	49731.7
ENSG00000135821.11	GLUL	61547.9	76676.2	55373.1	0.671273	0.181548	3.6975	0.000217731	0.003176	103211
ENSG00000203772.6	SPRN	1059.1	902.25	1123.12	-0.522824	0.141395	-3.69763	0.000217622	0.003176	1383.26
ENSG00000243284.1	VSIG8	15.622	6.69203	19.2668	-1.17178	0.316918	-3.69744	0.000217787	0.003176	45.7295
ENSG00000262140.1	RP11-417N10.3	2.44197	0.693704	3.15555	-1.5182	0.410663	-3.69694	0.000218211	0.00318054	9.25923
ENSG00000168159.8	RNF187	7720.8	6596.57	8179.67	-0.404188	0.109348	-3.69634	0.000218726	0.00318639	7791.35
ENSG00000168671.5	UGT3A2	4.00792	9.31829	1.84043	1.59757	0.432242	3.69601	0.000219011	0.00318888	15.9841
ENSG00000168564.5	CDKN2AIP	679.413	795.885	631.873	0.360768	0.0976179	3.69572	0.000219267	0.00319097	611.815
ENSG00000262039.1	RP11-81K2.1	19.8668	26.8091	17.0331	1.0226	0.276714	3.69552	0.00021944	0.00319183	50.7073
ENSG00000186431.14	FCAR	5.25803	10.0131	3.31716	1.57558	0.426498	3.69424	0.000220546	0.00320625	20.6615
ENSG00000002933.3	TMEM176A	371.803	459.786	335.891	0.797951	0.216092	3.69265	0.000221931	0.00322305	739.248
ENSG00000084093.11	REST	274.836	344.919	246.231	0.698809	0.18924	3.69272	0.000221871	0.00322305	478.557
ENSG00000196557.6	CACNA1H	552.705	398.964	615.457	-0.704324	0.190751	-3.69238	0.000222164	0.00322311	969.988
ENSG00000129566.8	TEP1	555.847	619.858	529.72	0.561023	0.151939	3.69242	0.00022213	0.00322311	777.027
ENSG00000163704.7	PRRT3	1114.75	907.999	1199.14	-0.4976	0.134784	-3.69182	0.000222653	0.00322773	1381.82
ENSG00000198429.5	ZNF69	66.0221	83.2175	59.0036	0.572897	0.155183	3.69175	0.000222713	0.00322773	94.2231
ENSG00000257103.3	LSM14A	2388.52	2679.23	2269.86	0.302324	0.0819062	3.6911	0.000223285	0.00323435	1798.2
ENSG00000172123.8	SLFN12	28.013	41.3387	22.574	0.912254	0.247332	3.68838	0.000225684	0.00326741	63.5246
ENSG00000223496.1	EXOSC6	383.266	296.451	418.7	-0.513817	0.139326	-3.68788	0.000226126	0.00327044	489.445
ENSG00000100625.7	SIX4	102.131	135.86	88.3635	0.72988	0.197908	3.68797	0.00022605	0.00327044	185.269
ENSG00000143514.12	TP53BP2	2587.27	3078.15	2386.91	0.632788	0.171609	3.68737	0.00022658	0.00327533	4068
ENSG00000197971.10	MBP	180741	103941	212088	-1.14454	0.310449	-3.68672	0.000227166	0.0032821	513822
ENSG00000138411.5	HECW2	460.79	357.741	502.851	-0.636668	0.172728	-3.68596	0.000227844	0.00328682	728.503
ENSG00000198087.7	CD2AP	461.226	567.083	418.019	0.530793	0.143995	3.68619	0.000227634	0.00328682	607.932
ENSG00000156802.8	ATAD2	494.848	598.318	452.615	0.471201	0.127834	3.68604	0.000227773	0.00328682	579.02
ENSG00000183508.4	FAM46C	34.7521	53.5844	27.0654	0.840684	0.228093	3.68571	0.000228065	0.00328833	72.5428
ENSG00000115129.9	TP53I3	120.584	174.045	98.7634	0.579711	0.15737	3.68374	0.000229835	0.00331214	173.354
ENSG00000239998.1	LILRA2	43.3975	60.2306	36.5268	1.0388	0.282009	3.68356	0.000230001	0.00331285	111.792
ENSG00000229358.2	AC018633.4	109.791	126.934	102.794	0.373319	0.101364	3.68296	0.000230539	0.00331889	101.607
ENSG00000074211.9	PPP2R2C	9489.45	8204.25	10014	-0.430582	0.11692	-3.68269	0.000230784	0.00332072	10128.2
ENSG00000149575.5	SCN2B	4280.04	3268.07	4693.09	-0.618054	0.167857	-3.68202	0.000231392	0.00332096	6556.99
ENSG00000224543.3	AC012318.3	35.3631	18.1904	42.3723	-1.07311	0.291443	-3.68204	0.000231378	0.00332096	94.0638
ENSG00000271605.1	MILR1	28.7164	43.375	22.7333	1.02541	0.278467	3.68234	0.000231101	0.00332096	72.9891
ENSG00000205930.4	C21orf49	32.377	39.4037	29.509	0.756224	0.205368	3.68228	0.000231158	0.00332096	60.6901
ENSG00000115607.5	IL18RAP	10.1712	18.9318	6.59542	1.27904	0.347352	3.68225	0.000231185	0.00332096	32.2466
ENSG00000258384.1	AC068831.6	20.0273	25.8212	17.6625	0.813884	0.221123	3.68068	0.000232612	0.00333676	40.3696
ENSG00000232912.1	RP5-1115A15.1	7.98799	12.3449	6.20965	1.1925	0.324031	3.68019	0.000233062	0.0033415	23.586
ENSG00000169813.12	HNRNPF	1618.06	1883.71	1509.63	0.433157	0.117712	3.6798	0.000233419	0.00334492	1735.09
ENSG00000264745.1	RP11-403A21.2	14.4106	23.8945	10.5397	1.15525	0.313957	3.67964	0.000233561	0.00334525	41.213
ENSG00000204590.8	GNL1	4736.32	4231.26	4942.46	-0.344634	0.0937036	-3.67792	0.000235143	0.00336448	4036.81
ENSG00000260006.1	RP11-469M7.1	248.484	209.77	264.285	-0.592274	0.161032	-3.67799	0.000235076	0.00336448	363.965
ENSG00000167996.11	FTH1	18061	14179	19645.5	-0.496955	0.135204	-3.67561	0.000237283	0.00339337	22163.8
ENSG00000156313.8	RPGR	422.011	507.512	387.112	0.508139	0.138256	3.67534	0.00023753	0.00339517	529.482
ENSG00000105568.13	PPP2R1A	11145.3	9667.7	11748.3	-0.367562	0.100018	-3.67495	0.000237894	0.00339864	10113.2
ENSG00000135048.9	TMEM2	1085.73	1315.14	992.096	0.50284	0.136841	3.67464	0.000238182	0.00340102	1347.62
ENSG00000049449.4	RCN1	1647.35	2318.99	1373.22	0.660443	0.179768	3.67386	0.000238915	0.00340802	2684.6
ENSG00000261594.3	TPBGL	119.103	92.1499	130.104	-0.791077	0.215323	-3.67391	0.000238863	0.00340802	232.486
ENSG00000182326.10	C1S	1105.06	1537.85	928.415	0.868447	0.236447	3.67291	0.000239805	0.00341898	2366.69
ENSG00000184258.5	CDR1	764.281	333.132	940.26	-0.919924	0.250518	-3.67209	0.000240576	0.00342823	1733.04
ENSG00000167641.6	PPP1R14A	1344.03	665.008	1621.19	-1.09964	0.2995	-3.67158	0.000241055	0.00343333	3642.1
ENSG00000254715.2	OR7E154P	23.5745	14.2761	27.3698	-0.913868	0.248963	-3.6707	0.000241886	0.00344342	53.0631
ENSG00000114166.7	KAT2B	2534.6	2909.45	2381.6	0.488602	0.133146	3.66967	0.00024286	0.00345552	3048.33
ENSG00000239486.1	RP11-163E9.1	17.2517	11.4013	19.6396	-0.907239	0.247269	-3.66904	0.00024346	0.00346231	38.5125
ENSG00000055211.8	GINM1	1268.47	1512.7	1168.78	0.380084	0.103629	3.66775	0.000244692	0.00347807	1185.38
ENSG00000227057.3	WDR46	838.39	746.659	875.831	-0.375979	0.102529	-3.66707	0.000245346	0.0034856	774.717
ENSG00000233937.2	CTC-338M12.4	53.451	62.5543	49.7353	0.453188	0.12359	3.66688	0.000245529	0.00348644	59.5317
ENSG00000154175.12	ABI3BP	222.058	322.962	180.873	1.15906	0.316118	3.66655	0.000245847	0.00348918	632.452
ENSG00000264198.1	RP11-94L15.2	38.1154	54.4197	31.4606	0.889248	0.242539	3.66642	0.000245971	0.00348918	83.2871
ENSG00000089250.14	NOS1	414.894	300.122	461.739	-0.653993	0.178395	-3.66598	0.000246393	0.00349341	666.608
ENSG00000169221.9	TBC1D10B	2370.02	1949.87	2541.52	-0.359835	0.0981669	-3.66554	0.000246819	0.00349769	2094.7
ENSG00000117519.11	CNN3	4140.76	4902.43	3829.88	0.633034	0.172708	3.66535	0.000247003	0.00349852	6438.08
ENSG00000183741.7	CBX6	8505.73	7402.28	8956.11	-0.42565	0.11614	-3.66497	0.000247365	0.00349937	8891.9
ENSG00000138381.4	ASNSD1	1557.13	1878.85	1425.81	0.332357	0.0906864	3.6649	0.000247437	0.00349937	1271.04
ENSG00000117122.9	MFAP2	9.58261	22.0058	4.51191	1.55897	0.425359	3.66508	0.000247264	0.00349937	36.6904
ENSG00000183258.7	DDX41	2067.73	1862.11	2151.66	-0.291169	0.0794572	-3.66448	0.000247844	0.00350337	1478.37
ENSG00000058729.6	RIOK2	464.73	527.468	439.122	0.240618	0.0656811	3.66342	0.000248871	0.00351612	274.404
ENSG00000147872.5	PLIN2	367.759	460.98	329.71	0.725794	0.198151	3.66284	0.000249437	0.00352057	654.852
ENSG00000142530.5	FAM71E1	181.734	148.514	195.293	-0.543376	0.148345	-3.66292	0.000249359	0.00352057	242.271
ENSG00000259928.1	RP11-218M11.1	5.01345	2.42915	6.06827	-1.20276	0.328386	-3.66265	0.000249624	0.00352144	14.7932
ENSG00000253771.1	TPTE2P1	115.198	93.2818	124.143	-0.573134	0.156531	-3.66147	0.000250777	0.00353593	161.857
ENSG00000165934.8	CPSF2	1010.48	1115.66	967.55	0.310824	0.0849109	3.66058	0.00025164	0.00354099	769.774
ENSG00000160396.8	HIPK4	360.613	270.898	397.232	-0.66975	0.182961	-3.66062	0.000251607	0.00354099	591.937
ENSG00000131373.10	HACL1	436.561	390.095	455.527	-0.389847	0.106492	-3.66082	0.000251406	0.00354099	417.12
ENSG00000144583.4	2014-03-04	485.466	381.904	527.737	-0.718688	0.19633	-3.66061	0.000251612	0.00354099
ENSG00000078177.9	N4BP2	144.74	188.94	126.699	0.679304	0.18558	3.66044	0.000251784	0.00354124	240.972
ENSG00000116120.8	FARSB	1905.13	1726.56	1978.02	-0.346726	0.0947331	-3.66003	0.000252187	0.00354336	1618.75
ENSG00000267909.1	CCDC177	41.5647	22.0074	49.5472	-1.16885	0.319348	-3.66013	0.000252084	0.00354336	119.057
[truncated: 26,088 more rows]

## Sheet: B.HD_CAGadjOnset_assoc
ENSG	symbol	biotype	HD.mean	Control.mean	beta	pval	padj	prot.code.padj
ENSG00000249767.1	ENPP7P10	pseudogene	5.89901	9.72944	-0.799307	7.28808e-05	0.999807	NA
ENSG00000203697.7	CAPN8	protein_coding	19.0359	23.1665	0.589035	0.000129334	0.999807	0.999969
ENSG00000257718.1	RP11-396F22.1	antisense	24.6372	23.2235	0.57138	0.000258282	0.999807	NA
ENSG00000248184.1	RP11-231C18.1	lincRNA	10.8553	14.8098	0.743211	0.000329002	0.999807	NA
ENSG00000235554.1	AC005822.1	pseudogene	4.11434	3.15532	-0.603781	0.00038422	0.999807	NA
ENSG00000241641.1	RPS23P6	pseudogene	2.57835	4.57238	0.565515	0.000385793	0.999807	NA
ENSG00000250977.1	RP11-173E2.2	lincRNA	1.18935	1.84111	-0.516303	0.000408212	0.999807	NA
ENSG00000062096.10	ARSF	protein_coding	52.9372	68.6299	-0.587518	0.000460948	0.999807	0.999969
ENSG00000185963.9	BICD2	protein_coding	1769.75	1629.35	-0.223631	0.000473924	0.999807	0.999969
ENSG00000228216.1	RP11-367F23.1	lincRNA	6.29391	4.16706	-0.77748	0.00061725	0.999807	NA
ENSG00000118513.14	MYB	protein_coding	15.5624	20.1474	-0.689649	0.000765982	0.999807	0.999969
ENSG00000224152.1	AC009506.1	antisense	100.62	80.1666	-0.332665	0.0010334	0.999807	NA
ENSG00000256538.1	RP11-847H18.3	lincRNA	13.4316	15.9834	-0.848798	0.00104747	0.999807	NA
ENSG00000234537.1	RP11-100G15.7	pseudogene	15.7136	24.0806	0.659169	0.00111886	0.999807	NA
ENSG00000237550.4	UBE2Q2P6	pseudogene	5.85014	2.58919	0.6501	0.00112639	0.999807	NA
ENSG00000125965.4	GDF5	protein_coding	7.33728	5.48253	0.68	0.00120979	0.999807	0.999969
ENSG00000157119.11	KLHL40	protein_coding	2.27995	2.18452	0.537238	0.0014786	0.999807	0.999969
ENSG00000228735.1	GS1-18A18.2	lincRNA	2.22988	2.97305	-0.574896	0.00149405	0.999807	NA
ENSG00000132000.7	PODNL1	protein_coding	48.0355	62.788	0.555785	0.00157859	0.999807	0.999969
ENSG00000226147.1	TUBBP10	pseudogene	0.396351	0.809185	-0.301054	0.00164197	0.999807	NA
ENSG00000232229.1	LINC00865	lincRNA	151.222	132.002	-0.518004	0.00165282	0.999807	NA
ENSG00000184164.10	CRELD2	protein_coding	778.246	892.753	0.307269	0.00174901	0.999807	0.999969
ENSG00000256167.1	ATF4P4	pseudogene	1.58602	2.87258	-0.405018	0.00178605	0.999807	NA
ENSG00000181126.9	HLA-V	pseudogene	12.4894	14.6244	0.627787	0.0018136	0.999807	NA
ENSG00000100558.4	PLEK2	protein_coding	3.51865	3.19566	-0.634637	0.00181674	0.999807	0.999969
ENSG00000197024.4	ZNF398	protein_coding	399.877	450.731	-0.25083	0.00182782	0.999807	0.999969
ENSG00000260584.1	RP11-1166P10.7	pseudogene	0.49555	1.57805	-0.326971	0.00187135	0.999807	NA
ENSG00000200059.1	Y_RNA.8	misc_RNA	0.446002	1.1934	-0.307123	0.00195305	0.999807	NA
ENSG00000256193.1	LINC00507	lincRNA	781.026	800.04	-1.05904	0.00197624	0.999807	NA
ENSG00000249426.1	CTC-448D22.1	lincRNA	1.68508	1.31488	-0.508992	0.00206665	0.999807	NA
ENSG00000214203.4	RPS4XP1	pseudogene	2.62661	1.37504	-0.500608	0.00224209	0.999807	NA
ENSG00000249129.1	SUDS3P1	pseudogene	7.68201	8.33124	-0.576888	0.00231401	0.999807	NA
ENSG00000265800.1	RP11-649A18.5	sense_intronic	1.98272	3.67927	-0.529278	0.00242498	0.999807	NA
ENSG00000236810.1	RP5-886K2.3	antisense	27.0635	26.2154	0.376478	0.00242572	0.999807	NA
ENSG00000177106.10	EPS8L2	protein_coding	401.603	495.256	0.382135	0.00252319	0.999807	0.999969
ENSG00000196092.8	PAX5	protein_coding	5.74984	3.35787	-0.64915	0.00256336	0.999807	0.999969
ENSG00000221083.1	SNORA77	snoRNA	4.80986	3.21671	0.76699	0.00265114	0.999807	NA
ENSG00000230583.2	GTF2IRD1P1	pseudogene	6.24619	7.52509	-0.473474	0.00271497	0.999807	NA
ENSG00000233901.1	RP11-65J3.1	lincRNA	151.638	160.865	0.475396	0.00275507	0.999807	NA
ENSG00000264961.1	MIR4730	miRNA	1.09053	1.4558	0.48318	0.00282287	0.999807	NA
ENSG00000183086.10	GATSL1	protein_coding	1.23904	2.12383	-0.422517	0.00289619	0.999807	0.999969
ENSG00000116237.11	ICMT	protein_coding	1851	1823.6	-0.247771	0.00318256	0.999807	0.999969
ENSG00000185149.5	NPY2R	protein_coding	82.0756	85.0193	-0.788976	0.00320684	0.999807	0.999969
ENSG00000259181.1	RP11-463I20.3	lincRNA	0.247824	0.950848	-0.245721	0.00328604	0.999807	NA
ENSG00000014138.4	POLA2	protein_coding	286.944	287.172	0.331568	0.00342079	0.999807	0.999969
ENSG00000161542.11	PRPSAP1	protein_coding	1440.6	1375.73	0.245984	0.00358066	0.999807	0.999969
ENSG00000167094.11	TTC16	protein_coding	27.0643	38.1153	0.456621	0.00361225	0.999807	0.999969
ENSG00000114529.8	C3orf52	protein_coding	23.8891	14.1604	-0.566933	0.00365419	0.999807	0.999969
ENSG00000225331.1	AP001055.6	lincRNA	13.9309	39.8374	0.666118	0.00376127	0.999807	NA
ENSG00000224888.3	RP5-1142A6.2	antisense	43.222	80.6366	-0.615863	0.00390637	0.999807	NA
ENSG00000231856.1	RP11-327P2.5	antisense	18.2416	19.9841	0.404921	0.00390867	0.999807	NA
ENSG00000227133.1	AC011742.5	pseudogene	3.02361	2.44799	-0.545772	0.00393403	0.999807	NA
ENSG00000212747.3	FAM127C	protein_coding	319.217	319.467	0.195028	0.00401407	0.999807	0.999969
ENSG00000133105.3	RXFP2	protein_coding	2.57781	3.66052	0.592627	0.00404404	0.999807	0.999969
ENSG00000167945.1	PRR25	protein_coding	5.70056	6.51393	0.48354	0.00414915	0.999807	0.999969
ENSG00000261241.1	RP11-883G14.1	lincRNA	3.42058	2.81167	0.728624	0.00419748	0.999807	NA
ENSG00000237260.1	AC073069.2	pseudogene	2.72567	3.78251	-0.507647	0.0042487	0.999807	NA
ENSG00000261649.1	GOLGA6L7P	pseudogene	7.58233	17.4764	0.541906	0.00436662	0.999807	NA
ENSG00000140961.8	OSGIN1	protein_coding	108.553	120.851	0.696467	0.00442769	0.999807	0.999969
ENSG00000235533.1	RP11-284P20.3	lincRNA	1.48697	1.49721	-0.415623	0.00452923	0.999807	NA
ENSG00000143578.11	CREB3L4	protein_coding	93.2416	97.8685	0.461034	0.00457629	0.999807	0.999969
ENSG00000242902.1	RP11-309L24.2	antisense	0.198332	1.49572	-0.219111	0.00465186	0.999807	NA
ENSG00000224292.1	AF196972.9	antisense	4.80872	3.88402	0.498532	0.00467493	0.999807	NA
ENSG00000183072.9	NKX2-5	protein_coding	5.99765	0.344072	-0.625302	0.00479653	0.999807	0.999969
ENSG00000251226.1	RP11-469N6.1	lincRNA	158.381	85.2653	-1.02061	0.00481364	0.999807	NA
ENSG00000162999.8	DUSP19	protein_coding	330.814	247.594	-0.607688	0.00492368	0.999807	0.999969
ENSG00000256210.2	AC005255.3	pseudogene	2.77626	1.25437	0.618312	0.00494367	0.999807	NA
ENSG00000260895.1	RP11-554A11.7	lincRNA	1.3381	1.51672	-0.430785	0.00501824	0.999807	NA
ENSG00000130595.12	TNNT3	protein_coding	12.6903	16.7505	0.545272	0.00528566	0.999807	0.999969
ENSG00000268400.1	CTD-3214H19.4	protein_coding	0.892	1.69924	-0.382585	0.00528642	0.999807	0.999969
ENSG00000200714.1	Y_RNA.21	misc_RNA	32.9596	37.3405	-0.474663	0.00532842	0.999807	NA
ENSG00000066135.8	KDM4A	protein_coding	927.702	986.481	-0.284187	0.00535681	0.999807	0.999969
ENSG00000075240.12	GRAMD4	protein_coding	1299.09	1573.26	-0.212191	0.005427	0.999807	0.999969
ENSG00000248884.1	CTC-537E7.3	lincRNA	1.38791	0.8496	0.417454	0.00546834	0.999807	NA
ENSG00000157557.7	ETS2	protein_coding	5223.15	4518.61	-0.383281	0.00548349	0.999807	0.999969
ENSG00000121481.6	RNF2	protein_coding	593.681	516.361	-0.290686	0.00549496	0.999807	0.999969
ENSG00000183856.6	IQGAP3	protein_coding	40.3493	75.8901	0.753579	0.0056957	0.999807	0.999969
ENSG00000177707.6	PVRL3	protein_coding	634.986	517.344	-0.434777	0.0059282	0.999807	0.999969
ENSG00000147124.8	ZNF41	protein_coding	438.573	427.195	-0.265538	0.00596028	0.999807	0.999969
ENSG00000230051.1	CTA-929C8.8	lincRNA	19.0362	20.4689	-0.517861	0.00617234	0.999807	NA
ENSG00000226445.1	XXyac-YX65C7_A.2	antisense	22.7492	25.4475	-0.299577	0.0062192	0.999807	NA
ENSG00000232956.3	SNHG15	lincRNA	440.824	431.073	0.310748	0.00624712	0.999807	NA
ENSG00000156966.6	B3GNT7	protein_coding	119.852	184.51	0.437857	0.00628312	0.999807	0.999969
ENSG00000243926.1	TIPARP-AS1	antisense	12.344	9.91118	0.560303	0.00628414	0.999807	NA
ENSG00000131323.10	TRAF3	protein_coding	1639.65	1771.98	-0.330251	0.00638555	0.999807	0.999969
ENSG00000266743.1	RP11-94B19.6	lincRNA	1.88383	2.18492	0.464415	0.00654955	0.999807	NA
ENSG00000174950.6	CD164L2	protein_coding	6.19731	8.13218	0.686245	0.00679474	0.999807	0.999969
ENSG00000230102.2	RP11-407B7.1	processed_transcript	11.4527	20.1486	0.64891	0.00684832	0.999807	NA
ENSG00000163064.6	EN1	protein_coding	2.32936	1.19258	-0.479957	0.00689975	0.999807	0.999969
ENSG00000265408.1	RP11-361L15.4	processed_transcript	0.198259	0.505689	0.206478	0.00692606	0.999807	NA
ENSG00000237250.3	RP11-193H5.1	antisense	6.3442	12.7856	-0.412985	0.00694521	0.999807	NA
ENSG00000255772.1	GS1-410F4.4	lincRNA	1.14018	1.41561	-0.419198	0.00695419	0.999807	NA
ENSG00000170485.12	NPAS2	protein_coding	1845.38	1621.41	-0.235767	0.00698002	0.999807	0.999969
ENSG00000237683.5	AL627309.1	protein_coding	111.541	118.167	0.709938	0.00698788	0.999807	0.999969
ENSG00000156006.4	NAT2	protein_coding	4.51065	3.51997	0.695102	0.00706664	0.999807	0.999969
ENSG00000017427.11	IGF1	protein_coding	178.083	155.203	-0.78357	0.00708918	0.999807	0.999969
ENSG00000265055.1	AC145343.2	lincRNA	5.20479	3.90401	0.550221	0.00723003	0.999807	NA
ENSG00000269921.1	RP11-646I6.5	lincRNA	9.71514	8.37214	0.48221	0.00725699	0.999807	NA
ENSG00000250378.1	RP11-119J18.1	lincRNA	7.9795	7.06138	-0.666447	0.00734311	0.999807	NA
ENSG00000234518.1	PTGES3P1	pseudogene	10.6573	7.08022	0.419001	0.00751137	0.999807	NA
ENSG00000207297.1	SNORD7	snoRNA	5.99691	6.47251	-0.43807	0.00761792	0.999807	NA
ENSG00000117505.7	DR1	protein_coding	1292.06	1119.97	-0.229198	0.00762125	0.999807	0.999969
ENSG00000254682.1	RP11-660L16.2	antisense	208.05	156.309	0.534384	0.0076353	0.999807	NA
ENSG00000222990.1	RNU4-22P	snRNA	1.09033	2.04277	0.424201	0.00763737	0.999807	NA
ENSG00000162843.12	WDR64	protein_coding	34.1963	15.1131	-0.991824	0.00763767	0.999807	0.999969
ENSG00000246982.2	RP1-179N16.6	antisense	70.3862	94.4926	0.47306	0.00772388	0.999807	NA
ENSG00000100304.12	TTLL12	protein_coding	1490.44	1648.09	-0.245887	0.00777721	0.999807	0.999969
ENSG00000140107.10	SLC25A47	protein_coding	1.83473	0.950947	0.489023	0.00779068	0.999807	0.999969
ENSG00000271414.1	RP11-751K21.1	pseudogene	1.73443	2.85097	-0.425093	0.00784903	0.999807	NA
ENSG00000224441.1	AC068831.3	antisense	10.9055	11.0047	0.505294	0.00791939	0.999807	NA
ENSG00000223393.1	RP5-858B6.3	antisense	4.75882	4.45018	0.551192	0.0079337	0.999807	NA
ENSG00000237927.1	RP3-393E18.2	lincRNA	3.96576	3.84324	0.504146	0.00808251	0.999807	NA
ENSG00000123353.5	ORMDL2	protein_coding	148.954	138.452	0.359722	0.00812026	0.999807	0.999969
ENSG00000176732.6	PFN4	protein_coding	23.9413	22.5742	0.362897	0.00816493	0.999807	0.999969
ENSG00000111707.7	SUDS3	protein_coding	1610.25	1620.35	-0.110673	0.00817405	0.999807	0.999969
ENSG00000203849.5	RP11-417J8.6	lincRNA	6.88837	6.13009	-0.599573	0.00817466	0.999807	NA
ENSG00000169900.3	PYDC1	protein_coding	67.8186	54.4902	0.607489	0.0081763	0.999807	0.999969
ENSG00000231870.4	KRT17P3	pseudogene	0.991236	2.48791	0.409432	0.00819921	0.999807	NA
ENSG00000260372.2	AQP4-AS1	antisense	173.799	178.753	0.928154	0.0082291	0.999807	NA
ENSG00000263508.1	RP11-963H4.3	lincRNA	5.15563	3.05476	0.559341	0.00840394	0.999807	NA
ENSG00000070882.8	OSBPL3	protein_coding	894.419	988.621	-0.377603	0.00841374	0.999807	0.999969
ENSG00000249779.1	RP11-447H19.3	pseudogene	1.04075	2.44806	-0.367705	0.00844508	0.999807	NA
ENSG00000130487.4	KLHDC7B	protein_coding	3.61891	3.66171	0.414911	0.00855421	0.999807	0.999969
ENSG00000204385.6	SLC44A4	protein_coding	1.04101	1.19279	0.395007	0.00856579	0.999807	0.999969
ENSG00000234546.1	RP3-510D11.2	lincRNA	1.4865	1.39574	-0.445066	0.00863675	0.999807	NA
ENSG00000249188.1	ENPP7P1	pseudogene	0.743427	2.28591	-0.304859	0.00865979	0.999807	NA
ENSG00000230524.4	COL6A4P1	pseudogene	0.297427	0.991168	-0.237756	0.00867622	0.999807	NA
ENSG00000137707.9	BTG4	protein_coding	1.38812	1.17294	0.447229	0.00882153	0.999807	0.999969
ENSG00000231023.2	LINC00326	lincRNA	54.5235	32.5104	-0.740126	0.00888727	0.999807	NA
ENSG00000256427.1	RP11-118B22.4	lincRNA	17.7449	17.3942	0.372013	0.00892915	0.999807	NA
ENSG00000105499.9	PLA2G4C	protein_coding	832.178	1326.98	0.235389	0.00893946	0.999807	0.999969
ENSG00000204909.3	SPINK9	protein_coding	15.6132	10.2975	-0.496236	0.00899344	0.999807	0.999969
ENSG00000088053.7	GP6	protein_coding	50.261	71.3738	0.3489	0.00903804	0.999807	0.999969
ENSG00000178821.8	TMEM52	protein_coding	25.9273	33.6019	0.486628	0.00906233	0.999807	0.999969
ENSG00000213857.3	RP11-12M9.4	pseudogene	0.446237	1.11294	-0.271583	0.00909758	0.999807	NA
ENSG00000162849.11	KIF26B	protein_coding	394.922	404.218	-0.268222	0.00915817	0.999807	0.999969
ENSG00000228261.1	RP11-127L20.3	lincRNA	2.82495	4.47	-0.522921	0.00916384	0.999807	NA
ENSG00000248254.1	AC092597.3	antisense	7.48544	3.98471	0.65155	0.00925036	0.999807	NA
ENSG00000235410.1	RP11-397C18.2	antisense	0.545239	0.910704	-0.299845	0.00931118	0.999807	NA
ENSG00000221520.1	MIR1285-1	miRNA	4.21275	5.01591	0.458407	0.00945309	0.999807	NA
ENSG00000235052.1	RP1-150O5.3	lincRNA	4.06595	2.0025	0.543041	0.00946899	0.999807	NA
ENSG00000159063.8	ALG8	protein_coding	563.415	528.615	0.188837	0.00948983	0.999807	0.999969
ENSG00000245556.2	CTD-2037K23.2	lincRNA	172.652	182.88	0.360074	0.00955518	0.999807	NA
ENSG00000231724.1	RP11-573D15.3	antisense	6.64171	10.5816	-0.510249	0.00958257	0.999807	NA
ENSG00000168765.11	GSTM4	protein_coding	1160.81	1056.76	0.256191	0.00960143	0.999807	0.999969
ENSG00000087237.6	CETP	protein_coding	10.4101	13.6545	0.501558	0.0096228	0.999807	0.999969
ENSG00000240087.3	RP11-254B13.1	pseudogene	0.545289	0.525931	0.301925	0.00967202	0.999807	NA
ENSG00000130701.3	RBBP8NL	protein_coding	8.77066	19.8688	-0.822964	0.00978838	0.999807	0.999969
ENSG00000160224.12	AIRE	protein_coding	70.8859	93.2881	0.578926	0.00981443	0.999807	0.999969
ENSG00000134318.9	ROCK2	protein_coding	3350.84	3175.08	-0.273943	0.00992521	0.999807	0.999969
ENSG00000130545.11	CRB3	protein_coding	7.58412	6.45171	0.472451	0.0099423	0.999807	0.999969
ENSG00000251393.3	RP1-240K6.3	processed_transcript	1.23892	1.29442	-0.385014	0.00996958	0.999807	NA
ENSG00000237290.1	RP11-214L19.1	lincRNA	1.883	2.06317	-0.480455	0.009993	0.999807	NA
ENSG00000249850.1	KRT18P31	pseudogene	0.495701	1.09208	-0.282775	0.0100096	0.999807	NA
ENSG00000262772.1	RP11-353N14.2	lincRNA	12.8367	5.27963	-0.625228	0.0100304	0.999807	NA
ENSG00000183605.12	SFXN4	protein_coding	537.552	542.196	0.24552	0.0101105	0.999807	0.999969
ENSG00000254715.2	OR7E154P	pseudogene	14.2761	27.3698	0.576698	0.0102952	0.999807	NA
ENSG00000240793.1	UBA52P8	pseudogene	1.68498	2.60974	-0.356376	0.0103247	0.999807	NA
ENSG00000213397.5	HAUS7	protein_coding	173.999	215.073	0.480933	0.0103457	0.999807	0.999969
ENSG00000259129.1	LINC00648	lincRNA	3.0726	1.94148	-0.533369	0.0104459	0.999807	NA
ENSG00000186715.6	MST1L	pseudogene	157.282	114.28	0.567474	0.0105051	0.999807	NA
ENSG00000254333.1	CTC-367J11.1	lincRNA	3.17291	1.598	0.523773	0.010527	0.999807	NA
ENSG00000232490.2	OSBPL10-AS1	antisense	1.63562	2.87302	-0.423319	0.0106103	0.999807	NA
ENSG00000225511.2	LINC00475	processed_transcript	5.50244	7.28031	0.529275	0.0106292	0.999807	NA
ENSG00000162545.5	CAMK2N1	protein_coding	30740.8	27646.6	-0.31308	0.0106514	0.999807	0.999969
ENSG00000259120.2	SMIM6	protein_coding	28.8021	45.5807	0.831741	0.0106863	0.999807	0.999969
ENSG00000236941.5	RP11-366M4.8	pseudogene	2.08197	4.93537	0.47507	0.0106988	0.999807	NA
ENSG00000263821.1	RP11-527H14.1	lincRNA	2.47816	1.69959	-0.47217	0.0107525	0.999807	NA
ENSG00000205500.4	AC013472.3	processed_transcript	1.73507	2.38679	0.406641	0.0108006	0.999807	NA
ENSG00000111913.11	FAM65B	protein_coding	1352.79	1177.44	-0.34288	0.0108286	0.999807	0.999969
ENSG00000139154.10	AEBP2	protein_coding	853.317	679.954	-0.28265	0.0108829	0.999807	0.999969
ENSG00000238198.1	RP11-31F15.2	lincRNA	37.3254	38.9594	0.480235	0.0110231	0.999807	NA
ENSG00000251603.1	RP11-164P12.4	antisense	37.3224	25.9125	-0.501982	0.0110538	0.999807	NA
ENSG00000201820.1	Y_RNA.31	misc_RNA	4.65905	2.245	-0.537956	0.0111141	0.999807	NA
ENSG00000267489.1	CTC-360P9.4	lincRNA	0.693795	1.4162	-0.309096	0.0111424	0.999807	NA
ENSG00000139144.5	PIK3C2G	protein_coding	8.97159	8.43517	-0.56774	0.0111615	0.999807	0.999969
ENSG00000161594.6	KLHL10	protein_coding	9.11999	11.9138	-0.532802	0.0112031	0.999807	0.999969
ENSG00000151247.8	EIF4E	protein_coding	1912.47	2120.82	-0.252543	0.0112138	0.999807	0.999969
ENSG00000077092.14	RARB	protein_coding	611.727	540.236	-0.3919	0.0114217	0.999807	0.999969
ENSG00000265728.1	RP11-883A18.3	lincRNA	3.27076	4.26819	-0.452985	0.0114581	0.999807	NA
ENSG00000205002.3	AARD	protein_coding	30.9245	35.054	-0.739228	0.0115457	0.999807	0.999969
ENSG00000064195.7	DLX3	protein_coding	5.74954	6.27176	-0.506321	0.01164	0.999807	0.999969
ENSG00000204361.7	NXPE2	protein_coding	3.07257	3.57978	-0.441132	0.0116839	0.999807	0.999969
ENSG00000140287.6	HDC	protein_coding	15.1665	17.2782	-0.563219	0.0117074	0.999807	0.999969
ENSG00000104361.5	NIPAL2	protein_coding	1848.65	1893.85	-0.401695	0.0119033	0.999807	0.999969
ENSG00000132698.9	RAB25	protein_coding	12.8892	11.591	0.483353	0.0120185	0.999807	0.999969
ENSG00000198833.6	UBE2J1	protein_coding	1726.13	1489.26	-0.150102	0.0120844	0.999807	0.999969
ENSG00000237978.1	RP11-385J1.2	antisense	15.4637	10.9641	-0.32632	0.0121107	0.999807	NA
ENSG00000235750.5	KIAA0040	protein_coding	6.64189	3.92466	0.606969	0.012125	0.999807	0.999969
ENSG00000135390.13	ATP5G2	protein_coding	3581.03	3937.13	0.2414	0.0123566	0.999807	0.999969
ENSG00000213973.4	ZNF99	protein_coding	2.8257	1.86076	-0.348267	0.012365	0.999807	0.999969
ENSG00000267205.1	AC005954.4	antisense	0.743632	1.27436	0.341315	0.0124519	0.999807	NA
ENSG00000248596.1	RP11-844P9.2	lincRNA	42.9745	52.5419	0.267823	0.0125159	0.999807	NA
ENSG00000238575.1	snoU109	snoRNA	1.7348	0.86985	-0.481485	0.0125432	0.999807	NA
ENSG00000205436.3	EXOC3L4	protein_coding	0.84277	1.9827	-0.290753	0.0125595	0.999807	0.999969
ENSG00000125249.6	RAP2A	protein_coding	6063.29	5663.76	-0.310278	0.0125754	0.999807	0.999969
ENSG00000146083.7	RNF44	protein_coding	2045.11	2339.96	-0.202073	0.012715	0.999807	0.999969
ENSG00000010626.10	LRRC23	protein_coding	556.031	548.277	0.285872	0.0127312	0.999807	0.999969
ENSG00000237169.1	RP11-452K12.3	pseudogene	2.18133	2.10309	0.490383	0.0127419	0.999807	NA
ENSG00000115257.11	PCSK4	protein_coding	208.444	235.736	0.348684	0.0129133	0.999807	0.999969
ENSG00000258007.1	RP11-350G24.1	antisense	1.38758	2.40666	0.424148	0.0130732	0.999807	NA
ENSG00000239040.1	Y_RNA.72	misc_RNA	4.70908	10.5344	0.555114	0.0131425	0.999807	NA
ENSG00000249655.1	CTC-325J23.2	antisense	3.32118	2.30562	0.497906	0.0131768	0.999807	NA
ENSG00000253313.1	C1orf210	protein_coding	1.0903	2.08311	0.412161	0.0132741	0.999807	0.999969
ENSG00000235197.1	ZNF33AP1	pseudogene	3.56852	3.39783	-0.502736	0.0133549	0.999807	NA
ENSG00000235831.2	BHLHE40-AS1	antisense	39.8516	38.7397	-0.380757	0.0134292	0.999807	NA
ENSG00000259030.1	FPGT-TNNI3K	protein_coding	37.128	38.0025	0.444572	0.0134709	0.999807	0.999969
ENSG00000165682.10	CLEC1B	protein_coding	0.892291	0.182115	0.346851	0.0135678	0.999807	0.999969
ENSG00000255741.1	RP11-757G1.5	antisense	2.82471	2.70983	0.504544	0.013601	0.999807	NA
ENSG00000225393.1	RP11-218L14.4	antisense	8.32627	10.0108	-0.453891	0.0136638	0.999807	NA
ENSG00000246214.1	RP11-260E18.1	antisense	5.85037	5.96605	0.619548	0.013678	0.999807	NA
ENSG00000204815.4	TTC25	processed_transcript	123.181	116.544	0.322721	0.0137173	0.999807	NA
ENSG00000243224.1	RP5-1157M23.2	antisense	5.849	4.20623	0.555824	0.013754	0.999807	NA
ENSG00000258454.1	RP11-361H10.3	sense_overlapping	2.1809	2.20496	-0.478353	0.0137752	0.999807	NA
ENSG00000113448.12	PDE4D	protein_coding	1599.11	1212.93	-0.267489	0.013809	0.999807	0.999969
ENSG00000247728.2	RP11-932O9.7	antisense	8.37679	7.84767	-0.524174	0.0138699	0.999807	NA
ENSG00000251659.1	ENSG00000251659	NA	3.51938	2.87254	0.400765	0.0138903	0.999807	NA
ENSG00000267088.1	RP11-115N12.1	pseudogene	13.3331	12.6191	-0.699493	0.0139685	0.999807	NA
ENSG00000220161.4	RP1-37N7.3	lincRNA	16.4072	11.7937	0.271157	0.0140881	0.999807	NA
ENSG00000188895.6	MSL1	protein_coding	4358.09	4228.11	-0.142377	0.0140999	0.999807	0.999969
ENSG00000054803.3	CBLN4	protein_coding	1231.47	1379.91	-0.728621	0.0141607	0.999807	0.999969
ENSG00000267783.1	CTB-55O6.10	antisense	1.23932	0.991297	0.354248	0.0141768	0.999807	NA
ENSG00000213061.2	PFN1P11	pseudogene	3.17178	3.9237	-0.413431	0.0144875	0.999807	NA
ENSG00000244080.2	RN7SL833P	misc_RNA	0.842721	1.59805	-0.35639	0.0146059	0.999807	NA
ENSG00000221986.2	MYBPHL	protein_coding	71.5798	89.2777	0.534709	0.0146701	0.999807	0.999969
ENSG00000258465.1	DCAF8.1	protein_coding	3.07316	2.68944	0.453387	0.0147525	0.999807	0.999969
ENSG00000253753.1	AC145123.2	antisense	4.56071	15.5982	0.590178	0.0149747	0.999807	NA
ENSG00000257008.2	GPR142	protein_coding	1.6356	4.16447	0.466538	0.0150042	0.999807	0.999969
ENSG00000100433.11	KCNK10	protein_coding	177.041	289.511	0.524524	0.0150478	0.999807	0.999969
ENSG00000181798.2	LINC00471	processed_transcript	15.4657	21.3203	0.54812	0.015063	0.999807	NA
ENSG00000224699.3	LAMTOR5-AS1	antisense	43.1734	49.7345	0.352175	0.0152879	0.999807	NA
ENSG00000250796.1	RP11-723O4.3	pseudogene	0.793093	0.889802	0.317529	0.0152928	0.999807	NA
ENSG00000269962.1	RP13-238F13.5	lincRNA	21.1634	14.161	-0.566997	0.015316	0.999807	NA
ENSG00000234742.1	AC144530.1	pseudogene	1.78459	0.930183	0.36769	0.0153398	0.999807	NA
ENSG00000213328.3	RP11-281O15.2	pseudogene	2.28035	4.46946	0.498027	0.0153464	0.999807	NA
ENSG00000184100.5	BRD7P2	pseudogene	0.793175	1.11261	-0.319217	0.0153775	0.999807	NA
ENSG00000157379.9	DHRS1	protein_coding	471.443	515.307	0.330885	0.0154447	0.999807	0.999969
ENSG00000260214.1	ENSG00000260214	NA	367.93	373.688	-0.465457	0.0155239	0.999807	NA
ENSG00000175544.9	CABP4	protein_coding	22.3062	16.1833	0.520147	0.0155294	0.999807	0.999969
ENSG00000049319.2	SRD5A2	processed_transcript	0.743168	1.41519	-0.332841	0.015534	0.999807	NA
ENSG00000225541.1	AC002480.5	sense_overlapping	2.37938	1.27453	0.516153	0.015645	0.999807	NA
ENSG00000136943.6	CTSV	protein_coding	17.1021	35.9938	0.42374	0.0156467	0.999807	0.999969
ENSG00000197502.1	AL627171.1	protein_coding	0.594633	0.829415	-0.296224	0.0156975	0.999807	0.999969
ENSG00000166546.9	BEAN1	protein_coding	196.769	220.491	-0.317669	0.0157118	0.999807	0.999969
ENSG00000177989.9	ODF3B	protein_coding	43.1283	82.5063	0.646643	0.0157241	0.999807	0.999969
ENSG00000121104.3	FAM117A	protein_coding	178.643	187.171	0.27444	0.0158102	0.999807	0.999969
ENSG00000253768.1	CTB-33O18.1	lincRNA	0.84261	1.69901	-0.331479	0.015843	0.999807	NA
ENSG00000165269.8	AQP7	protein_coding	20.5698	21.8399	-0.751459	0.0158939	0.999807	0.999969
ENSG00000271095.1	AC003973.6	pseudogene	2.13151	1.31475	0.48379	0.0158979	0.999807	NA
ENSG00000260075.1	NSFP1	pseudogene	3.91537	7.76568	0.653488	0.0159344	0.999807	NA
ENSG00000259448.1	RP11-16E12.1	lincRNA	62.5604	78.8403	0.446977	0.0159502	0.999807	NA
ENSG00000267594.4	CYP4F24P	pseudogene	60.8326	85.3645	1.4859	0.0159881	0.999807	NA
ENSG00000223551.1	TMSB4XP4	pseudogene	22.4565	22.3725	0.364616	0.0161608	0.999807	NA
ENSG00000183723.8	CMTM4	protein_coding	4236.69	4139.7	-0.197269	0.0163159	0.999807	0.999969
ENSG00000143196.4	DPT	protein_coding	29.445	28.8093	0.396378	0.0163191	0.999807	0.999969
ENSG00000172339.7	ALG14	protein_coding	185.783	195.09	0.213954	0.0163202	0.999807	0.999969
ENSG00000231969.1	AC144449.1	antisense	13.3336	13.8749	0.412954	0.0163338	0.999807	NA
ENSG00000213922.1	AC011500.1	protein_coding	2.13111	2.16448	0.43143	0.0164118	0.999807	0.999969
ENSG00000112186.7	CAP2	protein_coding	5733.54	6831.64	-0.47564	0.0165306	0.999807	0.999969
ENSG00000259905.1	PWRN1	lincRNA	38.61	51.9942	0.729594	0.016566	0.999807	NA
ENSG00000176769.9	TCERG1L	protein_coding	508.28	467.098	-0.531605	0.0165736	0.999807	0.999969
ENSG00000212766.5	LINC00277	lincRNA	23.4456	34.4078	-0.380416	0.0166672	0.999807	NA
ENSG00000260810.1	CTD-2547L24.4	lincRNA	14.9195	14.9897	0.331427	0.0166872	0.999807	NA
ENSG00000234424.1	RP11-213G2.1	pseudogene	29.2472	22.6779	0.437797	0.0167428	0.999807	NA
ENSG00000237819.1	AC002454.1	antisense	3.02311	4.24785	-0.48536	0.0168282	0.999807	NA
ENSG00000197054.7	ZNF763	protein_coding	59.4327	65.0751	0.435031	0.0168514	0.999807	0.999969
ENSG00000048052.16	HDAC9	protein_coding	863.427	864.269	-0.297332	0.0168704	0.999807	0.999969
ENSG00000254398.1	RP11-578F21.2	pseudogene	11.994	14.4043	-0.37326	0.016909	0.999807	NA
ENSG00000264044.1	RP11-192H23.7	antisense	5.50085	8.91957	-0.522029	0.0169589	0.999807	NA
ENSG00000115718.13	PROC	protein_coding	16.4072	23.547	0.308824	0.0169661	0.999807	0.999969
ENSG00000270145.1	CTD-2267D19.6	lincRNA	6.79042	4.12731	-0.594091	0.0169715	0.999807	NA
ENSG00000196966.3	HIST1H3E	protein_coding	10.607	6.89428	-0.664584	0.0170191	0.999807	0.999969
ENSG00000260583.1	LINC00515	antisense	48.8751	59.4903	0.281812	0.0170247	0.999807	NA
ENSG00000139318.7	DUSP6	protein_coding	1364.22	1637.08	-0.532404	0.0170535	0.999807	0.999969
ENSG00000232946.1	RP11-390F4.2	pseudogene	2.28041	1.49685	0.342503	0.0170914	0.999807	NA
ENSG00000143324.9	XPR1	protein_coding	1424.58	1328.25	-0.266697	0.0171667	0.999807	0.999969
ENSG00000223875.1	NBEAP3	pseudogene	8.42951	7.44325	0.7024	0.0171874	0.999807	NA
ENSG00000270993.1	RP11-1112G13.3	pseudogene	0.793049	1.15278	-0.316091	0.0172025	0.999807	NA
ENSG00000225255.2	LA16c-83F12.6	lincRNA	0.792983	0.991511	-0.306795	0.0172957	0.999807	NA
ENSG00000270941.1	RP5-966M1.5	pseudogene	0.842352	1.53703	-0.306804	0.0173048	0.999807	NA
ENSG00000254664.1	CTD-2560E9.3	antisense	15.2159	23.0022	-0.551527	0.0173065	0.999807	NA
ENSG00000255284.1	AP006621.5	protein_coding	254.845	241.088	0.405362	0.0173268	0.999807	0.999969
ENSG00000261687.1	RP11-473C18.3	antisense	5.65184	3.47921	0.525482	0.0173846	0.999807	NA
ENSG00000185668.5	POU3F1	protein_coding	273.065	284.025	-0.336186	0.0174874	0.999807	0.999969
ENSG00000236618.2	PITPNA-AS1	antisense	53.3401	44.3385	0.311909	0.0175026	0.999807	NA
ENSG00000140181.10	HERC2P2	pseudogene	11505.5	6039.58	-0.472754	0.0175427	0.999807	NA
ENSG00000166183.11	ASPG	protein_coding	10.5567	12.1392	-0.441409	0.0176444	0.999807	0.999969
ENSG00000250863.1	RP11-663P9.1	lincRNA	9.07188	4.57155	0.462615	0.0176981	0.999807	NA
ENSG00000181004.5	BBS12	protein_coding	216.792	206.47	-0.263593	0.0177113	0.999807	0.999969
ENSG00000259048.1	CTD-2058B24.2	antisense	13.0344	15.1702	-0.617968	0.0177346	0.999807	NA
ENSG00000110925.2	CSRNP2	protein_coding	2010.26	2060.73	-0.239148	0.0177716	0.999807	0.999969
ENSG00000113296.10	THBS4	protein_coding	632.344	643.661	0.407747	0.017905	0.999807	0.999969
ENSG00000259797.1	RP11-96D1.3	sense_intronic	0.793023	3.68162	-0.314515	0.0179604	0.999807	NA
ENSG00000266274.1	RN7SL138P	misc_RNA	1.98282	2.73109	0.427912	0.0180268	0.999807	NA
ENSG00000235821.1	IFITM4P	pseudogene	2.28018	2.73126	0.477668	0.0181796	0.999807	NA
ENSG00000180098.5	TRNAU1AP	protein_coding	471.643	445.859	0.311118	0.018294	0.999807	0.999969
ENSG00000108753.7	HNF1B	protein_coding	5.70104	6.63503	0.559503	0.018349	0.999807	0.999969
ENSG00000211820.1	TRAV41	TR_V_gene	1.48699	2.54791	0.442079	0.0183841	0.999807	NA
ENSG00000268650.2	AC068499.10	antisense	3.86601	2.91318	0.286305	0.0184264	0.999807	NA
ENSG00000230086.1	VN1R96P	pseudogene	2.03187	2.26624	-0.360607	0.018556	0.999807	NA
ENSG00000039987.2	BEST2	protein_coding	1.53635	1.35541	-0.409001	0.0188138	0.999807	0.999969
ENSG00000138764.9	CCNG2	protein_coding	2239.61	1878.2	-0.224528	0.0190697	0.999807	0.999969
ENSG00000229043.2	AC091729.9	antisense	123.375	161.045	0.541979	0.019079	0.999807	NA
ENSG00000267442.1	ENSG00000267442	NA	1.38804	1.17286	-0.396185	0.019155	0.999807	NA
ENSG00000233191.1	AC006372.6	antisense	1.14004	1.41621	-0.352934	0.0191635	0.999807	NA
ENSG00000204421.2	LY6G6C	protein_coding	6.14609	3.31784	0.54484	0.0192584	0.999807	0.999969
ENSG00000147402.7	GABRQ	protein_coding	133.227	147.671	0.493773	0.0192666	0.999807	0.999969
ENSG00000225930.3	AC026150.5	lincRNA	4.21358	1.31452	0.407356	0.0192783	0.999807	NA
ENSG00000172878.9	METAP1D	protein_coding	273.12	304.201	0.161714	0.0193628	0.999807	0.999969
ENSG00000157349.11	DDX19B	protein_coding	332.611	317.255	0.243797	0.0195151	0.999807	0.999969
ENSG00000234536.1	AC096582.7	pseudogene	2.03205	3.45843	0.326764	0.0195436	0.999807	NA
ENSG00000109189.7	USP46	protein_coding	2956.3	2926.77	-0.297466	0.0196243	0.999807	0.999969
ENSG00000120549.11	KIAA1217	protein_coding	1331.91	1340.79	-0.216121	0.0196471	0.999807	0.999969
ENSG00000232504.4	AC105053.4	lincRNA	17.3492	23.9668	0.517087	0.0196664	0.999807	NA
ENSG00000271063.1	SNRPGP17	pseudogene	0.396565	0.991276	-0.234276	0.0196708	0.999807	NA
ENSG00000223263.1	RNU6-387P	snRNA	0.545297	1.03134	-0.28603	0.0196814	0.999807	NA
ENSG00000198155.5	ZNF876P	pseudogene	49.2226	45.5702	0.326938	0.0196862	0.999807	NA
ENSG00000108602.13	ALDH3A1	protein_coding	12.9875	16.3247	0.618958	0.0197078	0.999807	0.999969
ENSG00000149527.12	PLCH2	protein_coding	2257.45	2619.7	-0.447698	0.0197197	0.999807	0.999969
ENSG00000126856.9	PRDM7	protein_coding	1.43776	1.71926	0.355535	0.0198379	0.999807	0.999969
ENSG00000130635.11	COL5A1	protein_coding	561.657	383.98	-0.497283	0.0199246	0.999807	0.999969
ENSG00000263276.1	RP11-96D1.10	sense_overlapping	7.43401	17.8781	-0.499864	0.0199541	0.999807	NA
ENSG00000227128.3	LBX1-AS1	antisense	10.0622	3.15298	-0.45743	0.0200558	0.999807	NA
ENSG00000213467.4	HMGB1P37	pseudogene	0.644285	1.59823	-0.287243	0.0200834	0.999807	NA
ENSG00000173302.5	GPR148	protein_coding	2.57783	4.02594	0.37077	0.0201236	0.999807	0.999969
ENSG00000226310.1	RP3-323P24.3	antisense	6.73999	8.2114	-0.551238	0.020133	0.999807	NA
ENSG00000228779.1	Z69666.2	antisense	2.92482	2.10367	0.446727	0.0203547	0.999807	NA
ENSG00000180998.7	GPR137C	protein_coding	1083.87	1180.89	-0.350268	0.0204155	0.999807	0.999969
ENSG00000178927.11	C17orf62	protein_coding	1209.1	1434.24	0.35366	0.0204278	0.999807	0.999969
ENSG00000223177.1	RNA5SP39	rRNA	2.67553	1.53722	-0.488557	0.0204309	0.999807	NA
ENSG00000248713.1	RP11-766F14.2	protein_coding	32.1646	33.4609	-0.510783	0.020528	0.999807	0.999969
ENSG00000233483.2	CTD-2020K17.4	antisense	6.79118	5.90626	0.486707	0.0206873	0.999807	NA
ENSG00000104889.4	RNASEH2A	protein_coding	150.5	161.064	0.500155	0.0207719	0.999807	0.999969
ENSG00000188293.5	IGFL1	protein_coding	2.3798	1.90212	0.453564	0.0210739	0.999807	0.999969
ENSG00000174405.9	LIG4	protein_coding	1267.62	1248.94	-0.279601	0.0210824	0.999807	0.999969
ENSG00000187866.6	FAM122A	protein_coding	692.91	670.057	-0.155671	0.0211615	0.999807	0.999969
ENSG00000234478.1	RP11-275I14.4	antisense	1.68517	4.50964	-0.356602	0.0211994	0.999807	NA
ENSG00000266462.1	AC010327.1	miRNA	1.9825	2.04235	-0.390073	0.0212105	0.999807	NA
ENSG00000256944.1	RP11-881M11.1	antisense	1.18922	1.05174	-0.356726	0.0212204	0.999807	NA
ENSG00000134852.10	CLOCK	protein_coding	1767.56	1591.17	-0.207036	0.021278	0.999807	0.999969
ENSG00000115290.5	GRB14	protein_coding	389.061	207.675	-0.482135	0.0213126	0.999807	0.999969
ENSG00000205871.4	RPS3AP47	pseudogene	2.87575	2.10395	0.478273	0.021326	0.999807	NA
ENSG00000176974.13	SHMT1	protein_coding	374.395	367.852	0.335972	0.0213458	0.999807	0.999969
ENSG00000236289.2	AC130710.1	lincRNA	0.743497	6.41005	0.324051	0.0213672	0.999807	NA
ENSG00000251287.4	ALG1L2	pseudogene	20.4727	23.4653	0.543373	0.0213811	0.999807	NA
ENSG00000229927.1	RHEBP1	pseudogene	15.022	10.3956	0.43191	0.0214052	0.999807	NA
ENSG00000052802.8	MSMO1	protein_coding	2698.37	3001.7	0.328747	0.0214632	0.999807	0.999969
ENSG00000242516.1	LINC00960	lincRNA	47.5341	48.1837	-0.256826	0.021575	0.999807	NA
ENSG00000237324.2	RP11-439H8.4	antisense	1.8338	1.23347	-0.413656	0.0216099	0.999807	NA
ENSG00000164107.7	HAND2	protein_coding	11.1025	1.0712	-0.609943	0.0216806	0.999807	0.999969
ENSG00000200356.1	RNU6-833P	snRNA	5.30334	5.29969	0.346486	0.0217215	0.999807	NA
ENSG00000177879.10	AP3S1	protein_coding	2978.48	2682.8	-0.158816	0.0217275	0.999807	0.999969
ENSG00000176029.9	C11orf16	protein_coding	1.23907	2.36671	-0.318052	0.0218094	0.999807	0.999969
ENSG00000149218.4	ENDOD1	protein_coding	2750.26	3334.75	0.296031	0.0218299	0.999807	0.999969
ENSG00000170340.10	B3GNT2	protein_coding	589.369	532.905	-0.251994	0.0218468	0.999807	0.999969
ENSG00000054277.8	OPN3	protein_coding	243.126	348.144	-0.680931	0.0218927	0.999807	0.999969
ENSG00000222282.1	RNU6-584P	snRNA	2.92454	2.56895	-0.484895	0.0219564	0.999807	NA
ENSG00000224367.2	OACYLP	pseudogene	5.74962	6.53262	-0.497061	0.0220338	0.999807	NA
ENSG00000154736.5	ADAMTS5	protein_coding	45.4475	47.4324	-0.572239	0.0220361	0.999807	0.999969
ENSG00000256150.1	RP11-885B4.1	lincRNA	4.9564	6.06955	0.413045	0.0220899	0.999807	NA
ENSG00000261217.2	RP11-598D12.3	pseudogene	0.495613	0.627216	0.265835	0.0222085	0.999807	NA
ENSG00000237720.1	AC011995.1	lincRNA	14.1241	30.1409	-0.706046	0.0222635	0.999807	NA
ENSG00000227934.1	RP11-423F24.3	pseudogene	1.33864	1.27457	0.389962	0.0223149	0.999807	NA
ENSG00000271185.1	RP5-855F16.1	lincRNA	1.48682	2.93318	0.424578	0.0224105	0.999807	NA
ENSG00000183760.6	PAPL	protein_coding	55.9567	101.894	0.755606	0.0224154	0.999807	0.999969
ENSG00000124251.6	TP53TG5	protein_coding	70.2353	165.718	0.616324	0.0224182	0.999807	0.999969
ENSG00000136099.9	PCDH8	protein_coding	1559	1423.44	-0.790724	0.0224599	0.999807	0.999969
ENSG00000214357.4	NEURL1B	protein_coding	784.72	794.89	-0.257697	0.0225113	0.999807	0.999969
ENSG00000172738.7	TMEM217	protein_coding	20.7701	16.1227	0.34731	0.0225247	0.999807	0.999969
ENSG00000236532.1	AL035610.2	lincRNA	1.68471	2.02197	0.409687	0.0225528	0.999807	NA
ENSG00000270091.1	RP11-78O7.2	lincRNA	202.233	172.22	-0.424758	0.0226095	0.999807	NA
ENSG00000221044.1	U3.4	snoRNA	1.73466	2.36679	0.453786	0.0226499	0.999807	NA
ENSG00000265417.1	RP11-288C17.1	pseudogene	1.68494	2.12466	-0.324406	0.0226596	0.999807	NA
ENSG00000082556.6	OPRK1	protein_coding	181.013	208.457	0.408021	0.0226599	0.999807	0.999969
ENSG00000116329.6	OPRD1	protein_coding	11.0509	19.6426	-0.532116	0.0226692	0.999807	0.999969
ENSG00000234557.2	RP1-164F3.8	pseudogene	0.941556	0.910296	-0.335471	0.0226997	0.999807	NA
ENSG00000236078.1	AC095067.1	lincRNA	11.1548	7.24251	0.488376	0.0227481	0.999807	NA
ENSG00000267079.1	RP11-820I16.1	lincRNA	5.84931	3.13615	-0.479924	0.0228635	0.999807	NA
ENSG00000261453.1	RP11-565N2.1	lincRNA	0.793284	1.39569	-0.323921	0.0228961	0.999807	NA
ENSG00000198924.3	DCLRE1A	protein_coding	568.146	475.428	-0.18735	0.022902	0.999807	0.999969
ENSG00000255145.1	RP11-60I3.5	antisense	15.168	13.9978	0.255905	0.0229208	0.999807	NA
ENSG00000258183.1	RP11-753N8.1	lincRNA	1.48717	1.80044	-0.381164	0.0229418	0.999807	NA
ENSG00000260735.1	RP11-72I8.1	antisense	17.102	21.5027	-0.479852	0.022954	0.999807	NA
ENSG00000112812.11	PRSS16	protein_coding	79.8497	118.988	-0.548687	0.0230023	0.999807	0.999969
ENSG00000233087.4	AC073869.1	pseudogene	80.4392	89.2274	-0.308139	0.0230356	0.999807	NA
ENSG00000229033.1	ENSG00000229033	NA	4.80768	4.85553	0.353202	0.0230657	0.999807	NA
ENSG00000213212.3	NCLP1	pseudogene	11.2521	14.1162	-0.487392	0.023127	0.999807	NA
ENSG00000163171.6	CDC42EP3	protein_coding	666.953	580.786	-0.292237	0.0231311	0.999807	0.999969
ENSG00000131653.8	TRAF7	protein_coding	1031.75	1160.1	-0.15367	0.023186	0.999807	0.999969
ENSG00000152782.12	PANK1	protein_coding	353.765	309.496	-0.320879	0.0232382	0.999807	0.999969
ENSG00000261367.1	RP11-455F5.4	antisense	2.67664	3.29677	-0.51048	0.0232658	0.999807	NA
ENSG00000227124.4	ZNF717	protein_coding	189.94	203.911	0.186123	0.0233182	0.999807	0.999969
ENSG00000156599.6	ZDHHC5	protein_coding	1322.98	1303.16	-0.123169	0.0233962	0.999807	0.999969
ENSG00000132326.7	PER2	protein_coding	675.165	786.894	-0.367944	0.0234165	0.999807	0.999969
ENSG00000256927.1	RP5-944M2.2	lincRNA	2.42791	3.92485	-0.377136	0.0234562	0.999807	NA
ENSG00000223309.1	RNU6-722P	snRNA	5.25415	5.01597	-0.483082	0.0234592	0.999807	NA
ENSG00000257859.1	CASC18	lincRNA	15.4167	15.3335	-0.422581	0.0236318	0.999807	NA
ENSG00000237764.2	RP11-3B12.2	lincRNA	4.85707	2.97345	-0.411493	0.0236554	0.999807	NA
ENSG00000267142.1	CTD-3162L10.5	pseudogene	7.48535	9.32426	-0.556707	0.0236667	0.999807	NA
ENSG00000179342.3	GS1-124K5.9	pseudogene	2.08221	2.6103	0.423373	0.0237507	0.999807	NA
ENSG00000197696.5	NMB	protein_coding	120.468	116.886	0.518079	0.0237773	0.999807	0.999969
ENSG00000178201.3	VN1R1	protein_coding	78.899	87.8815	-0.35222	0.023785	0.999807	0.999969
ENSG00000171862.5	PTEN	protein_coding	3454.3	3237.85	-0.161055	0.0238038	0.999807	0.999969
ENSG00000163645.10	FAM194A	protein_coding	6.39427	7.26248	-0.566571	0.0238118	0.999807	0.999969
ENSG00000154957.8	ZNF18	protein_coding	321.196	355.046	0.32698	0.0238258	0.999807	0.999969
ENSG00000235832.2	CNN2P3	pseudogene	1.7843	3.09543	-0.36998	0.023847	0.999807	NA
ENSG00000203782.5	LOR	protein_coding	7.83197	14.144	-0.468174	0.0238639	0.999807	0.999969
ENSG00000235711.3	ANKRD34C	protein_coding	225.543	246.472	-0.475872	0.0238775	0.999807	0.999969
ENSG00000234882.1	EIF3EP1	pseudogene	124.009	153.95	-0.355694	0.0239735	0.999807	NA
ENSG00000237517.4	DGCR5	antisense	1894.23	2368.98	-0.425159	0.0240076	0.999807	NA
ENSG00000227896.1	RP11-77P6.2	antisense	16.6548	20.6729	0.291638	0.0240421	0.999807	NA
ENSG00000238072.1	RP11-305M3.2	pseudogene	2.82598	1.78053	0.479731	0.0240533	0.999807	NA
ENSG00000223548.1	AC034228.3	antisense	24.8389	21.3004	0.68143	0.0240617	0.999807	NA
ENSG00000211644.2	IGLV1-51	IG_V_gene	10.5559	11.9556	-0.441932	0.0241984	0.999807	NA
ENSG00000225398.2	RP11-395L14.5	pseudogene	6.64295	4.9154	-0.57579	0.0242536	0.999807	NA
ENSG00000183016.9	IQCA1P1	pseudogene	1.73487	1.84069	0.387511	0.0243012	0.999807	NA
ENSG00000174292.7	TNK1	protein_coding	75.74	101.622	-0.256865	0.0243334	0.999807	0.999969
ENSG00000168386.14	FILIP1L	protein_coding	362.988	312.574	-0.409987	0.0243424	0.999807	0.999969
ENSG00000113263.8	ITK	protein_coding	10.3586	8.63715	-0.647505	0.0243968	0.999807	0.999969
ENSG00000141665.7	FBXO15	protein_coding	94.2317	103.118	0.273658	0.0244546	0.999807	0.999969
ENSG00000236318.1	AC019117.1	lincRNA	1.04113	1.03148	-0.337678	0.0245277	0.999807	NA
ENSG00000183682.7	BMP8A	protein_coding	45.4496	71.6725	-0.367438	0.0246258	0.999807	0.999969
ENSG00000270016.1	RP11-932O9.8	antisense	4.21349	3.49969	-0.51957	0.0246488	0.999807	NA
ENSG00000176697.14	BDNF	protein_coding	233.907	328.34	-0.676788	0.0246651	0.999807	0.999969
ENSG00000267480.1	RP11-703I16.1	antisense	11.1529	6.1298	-0.48316	0.0246713	0.999807	NA
ENSG00000261766.1	RP11-22P6.2	antisense	13.0359	15.1689	0.332345	0.0246925	0.999807	NA
ENSG00000071051.9	NCK2	protein_coding	1672.95	1542.69	-0.186897	0.0247264	0.999807	0.999969
ENSG00000214160.5	ALG3	protein_coding	317.932	342.882	0.120352	0.0247539	0.999807	0.999969
ENSG00000235007.2	RP11-344B5.4	lincRNA	2.18104	3.52025	-0.43171	0.0247563	0.999807	NA
ENSG00000155330.5	C16orf87	protein_coding	504.895	457.258	-0.312826	0.0247614	0.999807	0.999969
ENSG00000271396.1	RP11-697E2.9	pseudogene	11.5975	16.2827	-0.499794	0.0248317	0.999807	NA
ENSG00000164902.9	PHAX	protein_coding	1692.36	1548.43	-0.202041	0.0248348	0.999807	0.999969
ENSG00000232040.2	SCAND3	protein_coding	124.79	112.838	-0.558354	0.0248595	0.999807	0.999969
ENSG00000248197.1	LINC00290	lincRNA	8.52479	7.44505	-0.523038	0.024882	0.999807	NA
ENSG00000124205.11	EDN3	protein_coding	152.912	142.596	-0.568131	0.0249967	0.999807	0.999969
ENSG00000134597.9	RBMX2	protein_coding	506.191	506.141	0.19205	0.0250898	0.999807	0.999969
ENSG00000122694.11	GLIPR2	protein_coding	306.043	477.091	0.471651	0.0251402	0.999807	0.999969
ENSG00000139899.6	CBLN3	protein_coding	96.6673	135.238	0.516997	0.0251447	0.999807	0.999969
ENSG00000255250.1	CTD-2005H7.2	lincRNA	2.13132	2.5896	-0.410784	0.0251476	0.999807	NA
ENSG00000227496.1	RP11-145A3.1	antisense	0.297303	0.829633	0.210621	0.0251771	0.999807	NA
ENSG00000171208.5	NETO2	protein_coding	1042.59	1078.11	-0.400881	0.0251857	0.999807	0.999969
ENSG00000058335.10	RASGRF1	protein_coding	3299.11	4713.16	-0.509189	0.0254656	0.999807	0.999969
ENSG00000039600.6	SOX30	protein_coding	5.00558	4.26675	0.41023	0.0254972	0.999807	0.999969
ENSG00000255521.1	RP4-607I7.1	antisense	5.20541	3.09415	0.67193	0.0255282	0.999807	NA
ENSG00000268788.1	AC110615.1	protein_coding	2.87402	2.12353	-0.34035	0.0256092	0.999807	0.999969
ENSG00000229393.1	RP3-395M20.3	antisense	14.8693	37.1165	-0.432117	0.0256372	0.999807	NA
ENSG00000134504.8	KCTD1	protein_coding	2733.68	2412.08	-0.317402	0.0256665	0.999807	0.999969
ENSG00000199024.1	MIR103A2	miRNA	12.8381	13.6958	-0.57712	0.0257155	0.999807	NA
ENSG00000255872.3	RP11-613M10.9	protein_coding	1.38806	1.78027	0.335708	0.0257174	0.999807	0.999969
ENSG00000249875.1	RP11-51M24.1	lincRNA	1.5858	0.869575	-0.332758	0.0257665	0.999807	NA
ENSG00000271092.1	TMEM56-RWDD3	protein_coding	5.74985	5.46119	0.3246	0.0257803	0.999807	0.999969
ENSG00000262410.1	RP11-388C12.8	sense_intronic	49.8173	60.4803	0.21909	0.0257825	0.999807	NA
ENSG00000264666.1	RP11-524F11.2	antisense	0.495578	1.27428	-0.262598	0.025799	0.999807	NA
ENSG00000196754.6	S100A2	protein_coding	13.137	14.302	0.436965	0.0258829	0.999807	0.999969
ENSG00000240005.1	RP11-293A21.1	antisense	10.3596	10.0326	0.572493	0.0259965	0.999807	NA
ENSG00000102882.7	MAPK3	protein_coding	4688.1	4998.04	0.236573	0.0260128	0.999807	0.999969
ENSG00000224014.1	RP11-488L18.6	pseudogene	3.17211	6.45244	-0.380593	0.0260578	0.999807	NA
ENSG00000260103.2	RP11-10O17.1	pseudogene	21.0189	20.7335	0.307744	0.026081	0.999807	NA
ENSG00000229116.1	RP11-20J15.3	antisense	39.5565	42.8508	0.355666	0.0262398	0.999807	NA
ENSG00000163673.6	DCLK3	protein_coding	104.384	104.412	-0.743725	0.0264547	0.999807	0.999969
ENSG00000188070.8	C11orf95	lincRNA	1530.16	1308.21	-0.283867	0.0265415	0.999807	NA
ENSG00000267808.1	AC018755.17	lincRNA	2.57769	2.65008	-0.430627	0.0265561	0.999807	NA
ENSG00000234988.1	AC068538.4	lincRNA	1.98223	1.67941	-0.355424	0.0266428	0.999807	NA
ENSG00000182376.2	RP5-1142A6.8	antisense	14.324	27.2293	-0.5302	0.0266516	0.999807	NA
ENSG00000258891.1	RP5-1021I20.5	antisense	5.99726	5.0758	-0.330006	0.0266538	0.999807	NA
ENSG00000214846.4	RP11-115L11.1	pseudogene	3.0229	1.47652	-0.484096	0.0266748	0.999807	NA
ENSG00000267059.1	UQCR11.1	protein_coding	20.8171	21.725	-0.406674	0.0266974	0.999807	0.999969
ENSG00000159708.13	LRRC36	protein_coding	19.9278	16.8682	0.364767	0.0267325	0.999807	0.999969
ENSG00000139514.8	SLC7A1	protein_coding	2184.15	1939.89	-0.214765	0.0267607	0.999807	0.999969
ENSG00000105976.10	MET	protein_coding	819.975	566.194	-0.481272	0.0268235	0.999807	0.999969
ENSG00000091536.12	MYO15A	protein_coding	309.017	490.049	0.441615	0.026855	0.999807	0.999969
ENSG00000181074.3	OR52N4	protein_coding	3.17298	3.49982	0.49615	0.026869	0.999807	0.999969
ENSG00000167769.4	ACER1	protein_coding	2.18128	1.17331	0.439924	0.0268886	0.999807	0.999969
ENSG00000135625.6	EGR4	protein_coding	181.444	238.461	-0.584068	0.0269947	0.999807	0.999969
ENSG00000100324.9	TAB1	protein_coding	1082.7	1386.7	0.174549	0.0270601	0.999807	0.999969
ENSG00000116691.6	MIIP	protein_coding	707.946	688.764	0.394862	0.0270674	0.999807	0.999969
ENSG00000201724.1	Y_RNA.30	misc_RNA	1.2392	1.53754	-0.348088	0.0271198	0.999807	NA
ENSG00000228897.1	CTD-2021A8.2	pseudogene	27.2639	42.0746	0.358133	0.0271747	0.999807	NA
ENSG00000250173.1	RP11-661C8.3	protein_coding	1.73509	1.13299	-0.39757	0.02722	0.999807	0.999969
ENSG00000182319.5	SGK223	protein_coding	571.346	803.019	-0.427159	0.0272376	0.999807	0.999969
ENSG00000221909.2	FAM200A	protein_coding	379.274	351.737	-0.164361	0.0272872	0.999807	0.999969
ENSG00000149554.8	CHEK1	protein_coding	117.773	106.882	0.279323	0.0272974	0.999807	0.999969
ENSG00000125170.6	DOK4	protein_coding	724.948	726.15	-0.261793	0.0273406	0.999807	0.999969
ENSG00000240720.3	LRRD1	protein_coding	16.605	13.9766	-0.293946	0.0273691	0.999807	0.999969
ENSG00000117650.8	NEK2	protein_coding	44.1584	57.5685	-0.806302	0.0274091	0.999807	0.999969
ENSG00000198491.3	RP11-208N14.4	antisense	0.743635	0.910186	-0.294364	0.0274383	0.999807	NA
ENSG00000120784.11	ZFP30	protein_coding	510.144	491.414	-0.223962	0.0274397	0.999807	0.999969
ENSG00000182621.12	PLCB1	protein_coding	4135.39	4870.36	-0.44853	0.0274769	0.999807	0.999969
ENSG00000260277.1	RP11-101E7.2	antisense	48.2273	41.2668	-0.234209	0.0274878	0.999807	NA
ENSG00000264743.2	DPRXP4	pseudogene	1.58591	2.34466	-0.387341	0.0276119	0.999807	NA
ENSG00000139537.6	CCDC65	protein_coding	243.406	308.846	-0.29594	0.0276171	0.999807	0.999969
ENSG00000142949.12	PTPRF	protein_coding	4344.38	5004.28	-0.207074	0.0276739	0.999807	0.999969
ENSG00000203859.5	HSD3B2	protein_coding	3.71746	4.59172	0.471653	0.0278665	0.999807	0.999969
ENSG00000163681.10	SLMAP	protein_coding	1426.86	1266.18	-0.208439	0.0279953	0.999807	0.999969
ENSG00000168491.5	CCDC110	protein_coding	76.7701	82.341	-0.442348	0.0280024	0.999807	0.999969
ENSG00000187060.5	RP11-187C18.3	pseudogene	4.90627	4.30791	-0.526591	0.028024	0.999807	NA
ENSG00000139540.7	SLC39A5	protein_coding	6.443	7.84894	0.449566	0.028069	0.999807	0.999969
ENSG00000254714.1	RP11-163O19.1	pseudogene	7.6334	8.41645	-0.424578	0.0280692	0.999807	NA
ENSG00000238286.1	SLC35E1P1	pseudogene	6.19547	5.11586	0.539433	0.0280703	0.999807	NA
ENSG00000206815.1	RNU6-483P	snRNA	2.67662	2.4069	-0.452736	0.0282449	0.999807	NA
ENSG00000240280.1	TCAM1P	pseudogene	13.532	14.379	0.416815	0.0282507	0.999807	NA
ENSG00000119929.8	CUTC	protein_coding	491.172	483.226	0.239601	0.0282648	0.999807	0.999969
ENSG00000234171.1	RNASEH1-AS1	antisense	150.133	161.554	0.488233	0.0283696	0.999807	NA
ENSG00000124496.8	TRERF1	protein_coding	674.119	607.466	-0.326898	0.028414	0.999807	0.999969
ENSG00000180305.4	WFDC10A	protein_coding	2.82446	1.47683	-0.497744	0.0284291	0.999807	0.999969
ENSG00000147571.3	CRH	protein_coding	170.924	260.912	-1.16022	0.0284425	0.999807	0.999969
ENSG00000134545.9	KLRC1	protein_coding	13.1849	11.1015	-0.774196	0.0284571	0.999807	0.999969
ENSG00000214265.6	SNURF	protein_coding	85.8494	84.2877	-0.362939	0.0284816	0.999807	0.999969
ENSG00000205659.6	LIN52	protein_coding	596.798	618.256	-0.210483	0.0285475	0.999807	0.999969
ENSG00000162981.12	FAM84A	protein_coding	2452.75	2137.59	-0.359082	0.0286618	0.999807	0.999969
ENSG00000258782.2	RP11-701B16.2	processed_transcript	0.89216	0.808242	0.340001	0.0287025	0.999807	NA
ENSG00000143340.6	FAM163A	protein_coding	126.15	126.483	-0.634297	0.0287104	0.999807	0.999969
ENSG00000260460.1	RP11-284F21.8	lincRNA	3.22173	8.5176	-0.353649	0.0287205	0.999807	NA
ENSG00000250218.1	ALDH1L1-AS1	antisense	11.4527	10.1561	0.556227	0.0287373	0.999807	NA
ENSG00000237861.1	RP11-332L8.1	pseudogene	0.792922	1.09225	-0.31203	0.0287666	0.999807	NA
ENSG00000237815.1	AC007000.11	pseudogene	5.4524	6.6333	0.511345	0.0287693	0.999807	NA
ENSG00000252747.1	RNA5SP364	rRNA	1.43731	0.707754	-0.292972	0.0288403	0.999807	NA
ENSG00000260896.1	RP11-314O13.1	lincRNA	16.0596	14.3219	-0.217702	0.0288653	0.999807	NA
ENSG00000106004.4	HOXA5	protein_coding	7.08753	0.202308	-0.518793	0.0290701	0.999807	0.999969
ENSG00000122068.7	FYTTD1	protein_coding	1940.85	1629.59	-0.175395	0.0291722	0.999807	0.999969
ENSG00000164855.10	TMEM184A	protein_coding	5.94875	6.24997	0.443129	0.0292074	0.999807	0.999969
ENSG00000226007.2	RP11-211N8.2	lincRNA	3.76655	2.62956	-0.4619	0.0292405	0.999807	NA
ENSG00000258792.1	RP11-944C7.1	protein_coding	1.3878	1.71885	0.418697	0.0293722	0.999807	0.999969
ENSG00000055130.11	CUL1	protein_coding	2771.09	2471.61	-0.171162	0.0293812	0.999807	0.999969
ENSG00000167210.12	LOXHD1	protein_coding	34.6428	41.4907	-0.641782	0.0294323	0.999807	0.999969
ENSG00000059122.12	FLYWCH1	protein_coding	2518.55	2996.12	0.255945	0.0294809	0.999807	0.999969
ENSG00000224280.1	AC005014.5	pseudogene	8.72323	12.4228	-0.537799	0.0294848	0.999807	NA
ENSG00000174448.4	STARD6	protein_coding	6.14761	8.71835	0.589296	0.0295433	0.999807	0.999969
ENSG00000220506.2	RP3-415N12.1	pseudogene	1.28876	1.05168	0.339016	0.0295889	0.999807	NA
ENSG00000235595.1	GAPDHP23	pseudogene	9.02072	12.7062	-0.484324	0.0296667	0.999807	NA
ENSG00000235475.1	RP11-166O4.5	lincRNA	23.9401	24.517	-0.312815	0.0296855	0.999807	NA
ENSG00000042304.6	C2orf83	protein_coding	2.27998	1.80023	0.431952	0.0297498	0.999807	0.999969
ENSG00000154608.9	CEP170P1	pseudogene	5.20333	6.55291	-0.479806	0.0297545	0.999807	NA
ENSG00000256720.1	RP11-436I9.6	pseudogene	0.891961	1.71876	-0.263362	0.029801	0.999807	NA
ENSG00000116199.7	FAM20B	protein_coding	2944.64	3014.04	-0.210646	0.029889	0.999807	0.999969
ENSG00000221887.4	HMSD	protein_coding	37.9698	42.7673	0.47125	0.0299016	0.999807	0.999969
ENSG00000013364.14	MVP	protein_coding	979.007	1198.38	0.508035	0.0299441	0.999807	0.999969
ENSG00000131504.11	DIAPH1	protein_coding	1998.98	1847.23	-0.217628	0.0300039	0.999807	0.999969
ENSG00000128564.5	VGF	protein_coding	1632.46	2409.31	-1.09651	0.0300567	0.999807	0.999969
ENSG00000196605.3	ZNF846	protein_coding	281.928	290.185	-0.194426	0.0300583	0.999807	0.999969
ENSG00000026103.15	FAS	protein_coding	320.981	215.31	0.664939	0.0300666	0.999807	0.999969
ENSG00000212536.1	RNA5SP474	rRNA	3.36982	3.96439	-0.41606	0.0300688	0.999807	NA
ENSG00000088256.4	GNA11	protein_coding	2866.43	3056.36	-0.144828	0.0300799	0.999807	0.999969
ENSG00000213290.4	PGK1P2	pseudogene	3.27248	4.935	0.502892	0.0300933	0.999807	NA
ENSG00000235244.2	RP11-761E20.1	lincRNA	8.42638	9.79016	-0.383369	0.0301335	0.999807	NA
ENSG00000080986.7	NDC80	protein_coding	2.42888	2.91319	0.450396	0.0301845	0.999807	0.999969
ENSG00000157578.8	LCA5L	protein_coding	62.7516	72.7589	0.272819	0.0301878	0.999807	0.999969
ENSG00000105607.8	GCDH	protein_coding	538.116	591.394	0.266877	0.0302692	0.999807	0.999969
ENSG00000066827.11	ZFAT	protein_coding	181.357	208.764	-0.239299	0.0302942	0.999807	0.999969
ENSG00000242612.2	DECR2	protein_coding	323.348	370.304	0.312075	0.0303492	0.999807	0.999969
ENSG00000267077.1	RP11-127I20.5	antisense	7.5335	20.4891	-0.384106	0.0303515	0.999807	NA
ENSG00000254800.2	RP11-163O19.3	pseudogene	5.69952	4.75345	-0.360898	0.0303922	0.999807	NA
ENSG00000248202.1	RP11-455B3.1	lincRNA	4.3113	5.38042	-0.529343	0.0304304	0.999807	NA
ENSG00000261616.1	RP11-6O2.3	antisense	135.101	100.194	-0.383416	0.0304422	0.999807	NA
ENSG00000256006.1	AC084117.3	sense_intronic	4.9561	3.9446	-0.525529	0.0305073	0.999807	NA
ENSG00000268041.1	CTD-2575K13.6	pseudogene	13.2844	18.1604	0.579171	0.0306572	0.999807	NA
ENSG00000078081.3	LAMP3	protein_coding	4.56014	2.7105	-0.421307	0.0307776	0.999807	0.999969
ENSG00000241061.2	RPL5P1	pseudogene	0.545207	1.11277	-0.277622	0.030823	0.999807	NA
ENSG00000267711.1	RP11-686D22.5	lincRNA	1.63529	0.890354	-0.340388	0.0308269	0.999807	NA
ENSG00000236452.1	AC123023.1	lincRNA	0.892037	0.627205	-0.289946	0.0308539	0.999807	NA
ENSG00000237433.1	AC097639.8	pseudogene	1.09057	1.11284	-0.331412	0.0309634	0.999807	NA
ENSG00000258831.1	RP11-76E17.4	lincRNA	1.53661	1.0923	-0.384157	0.0310029	0.999807	NA
ENSG00000231636.1	AGBL5-AS1	antisense	3.02394	1.86119	0.456961	0.0310345	0.999807	NA
ENSG00000226478.2	UPF3AP1	pseudogene	5.10538	4.99756	-0.291098	0.0310761	0.999807	NA
ENSG00000108960.3	MMD	protein_coding	1880.55	2142.47	-0.299414	0.0311891	0.999807	0.999969
ENSG00000203496.4	RP11-291L22.4	lincRNA	0.941725	0.991085	-0.274025	0.031206	0.999807	NA
ENSG00000228262.3	AC073218.2	lincRNA	0.644426	1.15288	-0.289604	0.0312255	0.999807	NA
ENSG00000179627.9	ZBTB42	protein_coding	41.2417	32.2063	0.431751	0.0314014	0.999807	0.999969
ENSG00000145506.9	NKD2	protein_coding	151.087	207.355	0.361224	0.0314358	0.999807	0.999969
ENSG00000265638.1	AC005702.3	miRNA	0.941907	1.51716	0.301475	0.0314656	0.999807	NA
ENSG00000261135.1	RP4-798A10.7	lincRNA	56.464	62.1099	0.621728	0.0314759	0.999807	NA
ENSG00000247193.2	RP11-431M7.3	antisense	15.1696	9.99179	0.502541	0.0315819	0.999807	NA
ENSG00000270090.1	RP11-529E10.7	lincRNA	8.22853	10.9031	0.291221	0.0316233	0.999807	NA
ENSG00000105486.9	LIG1	protein_coding	492.026	549.961	0.328728	0.0317443	0.999807	0.999969
ENSG00000126231.9	PROZ	protein_coding	12.1918	11.7111	-0.437007	0.0317831	0.999807	0.999969
ENSG00000173862.3	RP11-89N17.1	protein_coding	1.18972	1.41615	0.34595	0.0318056	0.999807	0.999969
ENSG00000260232.1	PWRN4	lincRNA	1.0409	0.809236	0.294402	0.0318062	0.999807	NA
ENSG00000263280.1	LA16c-325D7.2	lincRNA	7.0392	7.88881	0.55045	0.0318797	0.999807	NA
ENSG00000270040.1	RP11-416A14.1	sense_intronic	9.61939	8.79846	0.543793	0.0319371	0.999807	NA
ENSG00000174652.13	ZNF266	protein_coding	781.133	765.664	0.38556	0.0319551	0.999807	0.999969
ENSG00000251259.1	AC004069.2	lincRNA	16.507	16.0424	0.292023	0.0319634	0.999807	NA
ENSG00000152953.8	STK32B	protein_coding	110.679	108.039	0.319348	0.0321234	0.999807	0.999969
ENSG00000260588.1	RP11-930P14.2	lincRNA	6.84162	6.97632	0.41552	0.0321785	0.999807	NA
ENSG00000076662.5	ICAM3	protein_coding	211.408	232.14	0.194408	0.032193	0.999807	0.999969
ENSG00000256591.1	RP11-286N22.8	protein_coding	14.6214	17.0917	-0.247748	0.0322346	0.999807	0.999969
ENSG00000171475.9	WIPF2	protein_coding	3286.98	3424.7	-0.156122	0.0322727	0.999807	0.999969
ENSG00000225883.2	BMS1P11	pseudogene	2.5277	2.65015	0.387386	0.032309	0.999807	NA
ENSG00000260394.2	LA16c-313D11.9	antisense	3.37127	3.66033	0.39882	0.0323299	0.999807	NA
ENSG00000259828.1	RP11-63E9.1	lincRNA	9.51493	6.02874	-0.617713	0.0323366	0.999807	NA
ENSG00000270067.1	CTC-487M23.5	antisense	45.3966	40.9377	-0.382422	0.0323622	0.999807	NA
ENSG00000163060.6	TEKT4	protein_coding	12.7884	15.7985	0.566022	0.0324764	0.999807	0.999969
ENSG00000236322.2	RP11-327I22.8	lincRNA	1.73495	2.24576	-0.373687	0.0325544	0.999807	NA
ENSG00000223745.3	RP4-717I23.3	processed_transcript	368.381	457.655	0.332224	0.0325968	0.999807	NA
ENSG00000102878.10	HSF4	protein_coding	1754.95	2023.41	0.288849	0.0326131	0.999807	0.999969
ENSG00000198890.6	PRMT6	protein_coding	345.021	416.164	-0.28014	0.0326164	0.999807	0.999969
ENSG00000167487.7	KLHL26	protein_coding	821.205	934.152	-0.165216	0.0327814	0.999807	0.999969
ENSG00000180347.9	CCDC129	protein_coding	3.76651	5.70355	-0.420849	0.032845	0.999807	0.999969
ENSG00000266075.1	RN7SL574P	misc_RNA	1.33808	1.9824	-0.339633	0.0329201	0.999807	NA
ENSG00000122778.5	KIAA1549	protein_coding	980.351	986.986	-0.304635	0.0329417	0.999807	0.999969
ENSG00000119446.9	RBM18	protein_coding	1381.65	1273.52	-0.240557	0.032958	0.999807	0.999969
ENSG00000111670.10	GNPTAB	protein_coding	2444.73	2593.96	-0.179258	0.0330113	0.999807	0.999969
ENSG00000235527.2	RP5-1073O3.7	antisense	22.8531	27.7281	0.482265	0.0330343	0.999807	NA
ENSG00000235204.1	RP11-121A14.2	antisense	6.5942	3.33831	0.452247	0.0330498	0.999807	NA
ENSG00000175879.7	HOXD8	protein_coding	5.60148	0.121413	-0.411406	0.0330992	0.999807	0.999969
ENSG00000164743.4	C8orf48	protein_coding	26.8185	26.5788	0.40415	0.0331236	0.999807	0.999969
ENSG00000256101.1	RP11-90D4.3	lincRNA	3.42055	4.22856	-0.402348	0.0331465	0.999807	NA
ENSG00000254867.1	RP11-1167A19.6	pseudogene	2.82514	3.98501	-0.4935	0.033163	0.999807	NA
ENSG00000111788.9	RP11-22B23.1	pseudogene	140.12	133.819	0.734405	0.0331914	0.999807	NA
ENSG00000061337.11	LZTS1	protein_coding	1579.61	2004.01	-0.330744	0.0331957	0.999807	0.999969
ENSG00000235530.2	AC087294.2	antisense	8.4754	11.2273	-0.309258	0.0332001	0.999807	NA
ENSG00000126882.8	FAM78A	protein_coding	436.18	436.332	-0.282227	0.0332338	0.999807	0.999969
ENSG00000255355.1	AP000640.2	antisense	2.72697	2.3259	0.449142	0.0333416	0.999807	NA
ENSG00000260166.1	RP11-863P13.6	lincRNA	7.58244	12.825	-0.53602	0.0333765	0.999807	NA
ENSG00000266589.1	MIR4512	miRNA	1.33852	1.25413	0.349429	0.0333893	0.999807	NA
ENSG00000108100.13	CCNY	protein_coding	3289.04	3494.29	-0.160916	0.033428	0.999807	0.999969
ENSG00000224986.2	PPP1R8P1	pseudogene	8.8717	11.4899	-0.409485	0.0334682	0.999807	NA
ENSG00000141433.8	ADCYAP1	protein_coding	603.071	707.486	-0.784279	0.0334785	0.999807	0.999969
ENSG00000233084.2	AL672183.2	pseudogene	4.31295	3.21588	0.485395	0.0335627	0.999807	NA
ENSG00000134007.3	ADAM20	protein_coding	6.29443	6.95763	-0.483811	0.0335938	0.999807	0.999969
ENSG00000012223.8	LTF	protein_coding	25.4319	28.9409	0.816203	0.03361	0.999807	0.999969
ENSG00000234215.2	RP5-942I16.1	lincRNA	11.8474	11.5074	0.404104	0.0336224	0.999807	NA
ENSG00000219755.1	RP1-199J3.5	pseudogene	5.99902	6.3916	0.501898	0.0336299	0.999807	NA
ENSG00000140939.10	NOL3	protein_coding	656.928	847.044	0.309011	0.0336331	0.999807	0.999969
ENSG00000270716.1	CTC-260E6.11	pseudogene	1.28845	1.43494	-0.36907	0.033641	0.999807	NA
ENSG00000254691.1	RP11-91P24.5	antisense	3.07337	1.75935	0.43575	0.0336974	0.999807	NA
ENSG00000230970.2	HHATL-AS1	antisense	12.9886	24.0883	0.479682	0.0337125	0.999807	NA
ENSG00000179428.2	AC073072.5	antisense	1.43749	1.27437	0.369309	0.0337175	0.999807	NA
ENSG00000206530.4	WDR52	protein_coding	852.439	651.515	-0.306885	0.0337729	0.999807	0.999969
ENSG00000240065.3	PSMB9	protein_coding	147.32	145.921	0.441009	0.033773	0.999807	0.999969
ENSG00000164794.4	KCNV1	protein_coding	1751.29	1951.18	-0.555956	0.0337807	0.999807	0.999969
ENSG00000104290.6	FZD3	protein_coding	2473.77	2299.92	-0.239539	0.0337877	0.999807	0.999969
ENSG00000189166.6	TNRC18P3	pseudogene	0.545325	1.23402	-0.258875	0.0337955	0.999807	NA
ENSG00000120437.7	ACAT2	protein_coding	856.349	1131.79	0.324057	0.0338594	0.999807	0.999969
ENSG00000157111.8	TMEM171	protein_coding	18.1423	44.3916	0.330876	0.0338755	0.999807	0.999969
ENSG00000108771.8	DHX58	protein_coding	391.804	432.493	0.25835	0.0338911	0.999807	0.999969
ENSG00000238005.1	RP11-443B7.1	lincRNA	2.23121	2.12371	0.449461	0.0341146	0.999807	NA
ENSG00000178233.11	TMEM151B	protein_coding	3486.43	4735.64	-0.645878	0.0341388	0.999807	0.999969
ENSG00000229656.2	RP11-462L8.1	lincRNA	4.60976	3.60063	0.48041	0.034199	0.999807	NA
ENSG00000269210.1	AC019171.1	protein_coding	25.3303	22.716	-0.535714	0.0342093	0.999807	0.999969
ENSG00000101746.11	NOL4	protein_coding	1275.96	1084.6	-0.240324	0.0342229	0.999807	0.999969
ENSG00000146910.7	CNPY1	protein_coding	15.7131	13.6062	0.390516	0.0342513	0.999807	0.999969
ENSG00000206199.5	ANKUB1	protein_coding	3.02387	1.71914	-0.419953	0.0342901	0.999807	0.999969
ENSG00000204152.6	TIMM23B	protein_coding	4.70972	2.10366	0.400258	0.0343557	0.999807	0.999969
ENSG00000258391.2	ENSG00000258391	NA	1.09051	0.222368	0.332504	0.0343751	0.999807	NA
ENSG00000206069.4	TMEM211	protein_coding	5.25546	6.20921	0.542065	0.0344051	0.999807	0.999969
ENSG00000078725.8	BRINP1	protein_coding	2492.24	2669.96	-0.286001	0.0344791	0.999807	0.999969
ENSG00000269888.1	RP11-3P17.5	lincRNA	0.842922	2.77094	-0.287519	0.034596	0.999807	NA
ENSG00000164983.6	TMEM65	protein_coding	1228.06	1123.21	-0.414052	0.0346573	0.999807	0.999969
ENSG00000141434.7	MEP1B	protein_coding	3.37031	3.37789	-0.338799	0.0347202	0.999807	0.999969
ENSG00000136425.8	CIB2	protein_coding	249.794	255.155	0.383007	0.0347226	0.999807	0.999969
ENSG00000269574.1	CTD-2611O12.7	sense_intronic	3.91651	5.9476	-0.457914	0.0347315	0.999807	NA
ENSG00000162992.3	NEUROD1	protein_coding	380.37	281.844	-0.426485	0.0347455	0.999807	0.999969
ENSG00000180279.5	CTD-2568A17.5	lincRNA	13.7811	17.9847	0.538393	0.034781	0.999807	NA
ENSG00000133321.6	RARRES3	protein_coding	436.042	377.961	0.668659	0.0349009	0.999807	0.999969
ENSG00000214866.3	DCDC2C	protein_coding	5.50185	0.283145	-0.643817	0.0349579	0.999807	0.999969
ENSG00000247775.2	RP11-67M1.1	antisense	6.14707	6.30975	0.465284	0.0349599	0.999807	NA
ENSG00000227615.1	RP11-864N7.2	pseudogene	8.37953	4.57153	0.532096	0.0350094	0.999807	NA
ENSG00000228470.1	RP11-176D17.3	sense_overlapping	1.93288	3.01426	-0.358055	0.0350198	0.999807	NA
ENSG00000267131.1	RP11-332H18.5	antisense	1.8343	1.4569	-0.345858	0.0350283	0.999807	NA
ENSG00000229666.1	MAST4-AS1	antisense	2.47839	2.8121	0.353095	0.0350642	0.999807	NA
ENSG00000257072.1	ENSG00000257072	NA	0.396466	0.890239	0.196975	0.0350677	0.999807	NA
ENSG00000107018.6	RLN1	protein_coding	1.83392	2.00259	-0.360554	0.0350712	0.999807	0.999969
ENSG00000250548.2	RP11-47I22.2	lincRNA	1.98281	3.67936	0.36044	0.0350765	0.999807	NA
ENSG00000258249.1	RP11-497G19.3	lincRNA	0.79324	1.07172	0.321257	0.0350954	0.999807	NA
ENSG00000231827.2	RP11-216N14.5	pseudogene	2.87524	2.50773	0.44673	0.0351703	0.999807	NA
ENSG00000221829.5	FANCG	protein_coding	393.091	427.6	0.300147	0.0352057	0.999807	0.999969
ENSG00000226032.1	RP1-111C20.3	lincRNA	0.346887	0.829323	-0.209559	0.0353017	0.999807	NA
ENSG00000111885.5	MAN1A1	protein_coding	1359.35	885.231	-0.483392	0.0353049	0.999807	0.999969
ENSG00000187726.4	DNAJB13	protein_coding	11.2026	13.1076	0.349602	0.0353124	0.999807	0.999969
ENSG00000164603.7	C7orf60	protein_coding	611.102	502.93	-0.303432	0.035362	0.999807	0.999969
ENSG00000180957.13	PITPNB	protein_coding	2707.62	2568.98	-0.207263	0.0353841	0.999807	0.999969
ENSG00000185499.12	MUC1	protein_coding	103.557	81.873	0.578387	0.0354297	0.999807	0.999969
ENSG00000171873.6	ADRA1D	protein_coding	73.3546	128.069	-0.54168	0.0354453	0.999807	0.999969
ENSG00000138771.10	SHROOM3	protein_coding	504.217	541.414	-0.289266	0.0354678	0.999807	0.999969
ENSG00000225573.3	RPL35P5	pseudogene	0.594768	1.13284	0.262941	0.0354971	0.999807	NA
ENSG00000259834.1	RP11-284N8.3	lincRNA	626.645	537.615	-0.520363	0.0355081	0.999807	NA
ENSG00000267203.1	SNRPGP4	pseudogene	1.18965	1.45566	0.302747	0.035637	0.999807	NA
ENSG00000142102.11	ATHL1	protein_coding	608.74	492.385	0.551739	0.0356455	0.999807	0.999969
ENSG00000143553.6	SNAPIN	protein_coding	790.442	753.743	0.133192	0.0356825	0.999807	0.999969
ENSG00000180535.2	BHLHA15	protein_coding	10.6052	9.62935	-0.481626	0.0357837	0.999807	0.999969
ENSG00000243768.1	ENSG00000243768	NA	1.73506	1.19334	-0.381769	0.0358476	0.999807	NA
ENSG00000164442.8	CITED2	protein_coding	1251.39	1172.66	-0.403878	0.0358547	0.999807	0.999969
ENSG00000143184.4	XCL1	protein_coding	3.96506	2.06321	-0.381782	0.0358577	0.999807	0.999969
ENSG00000249140.1	PRDX2P3	pseudogene	0.297189	1.29441	0.196281	0.0359136	0.999807	NA
ENSG00000267394.1	CTB-175E5.7	antisense	0.793122	1.39583	-0.251545	0.0359225	0.999807	NA
ENSG00000186666.4	BCDIN3D	protein_coding	94.5185	87.6628	-0.203215	0.0359308	0.999807	0.999969
ENSG00000101928.8	MOSPD1	protein_coding	354.579	278.286	-0.22134	0.0359647	0.999807	0.999969
ENSG00000239926.1	PRDX3P4	pseudogene	0.0991618	1.43644	-0.116773	0.0359722	0.999807	NA
ENSG00000228696.4	ARL17B	protein_coding	44.6105	57.7279	0.48001	0.0360009	0.999807	0.999969
ENSG00000179388.8	EGR3	protein_coding	1735.96	2108.95	-0.426392	0.0360211	0.999807	0.999969
ENSG00000116095.5	PLEKHA3	protein_coding	1039.01	807.683	-0.224013	0.0360365	0.999807	0.999969
ENSG00000267759.1	CTB-25B13.13	sense_intronic	4.21224	5.94713	-0.447069	0.0360884	0.999807	NA
ENSG00000212093.1	AP000807.1	miRNA	2.72628	3.05407	-0.485549	0.0361195	0.999807	NA
ENSG00000266994.1	RP11-127I20.7	processed_transcript	1.88373	2.04329	-0.364821	0.0361605	0.999807	NA
ENSG00000133313.10	CNDP2	protein_coding	4354.41	4945.67	0.224084	0.0362403	0.999807	0.999969
ENSG00000266475.1	AC106753.1	miRNA	1.04097	0.809359	0.345233	0.0362654	0.999807	NA
ENSG00000178999.8	AURKB	protein_coding	2.28065	1.33535	0.489411	0.0362708	0.999807	0.999969
ENSG00000271320.1	RP11-1152H14.1	lincRNA	7.83276	8.67874	0.349994	0.0363074	0.999807	NA
ENSG00000269396.1	AC187652.1	protein_coding	6.98873	6.27007	0.470508	0.0363164	0.999807	0.999969
ENSG00000231177.4	LINC00852	antisense	21.2657	27.6535	-0.3709	0.0363245	0.999807	NA
ENSG00000226816.2	AC005082.12	lincRNA	21.3154	15.5131	-0.461825	0.0363595	0.999807	NA
ENSG00000260979.1	RP11-77H9.8	lincRNA	0.495734	0.869888	0.20931	0.0364083	0.999807	NA
ENSG00000170178.5	HOXD12	protein_coding	1.43677	0.0202445	-0.355691	0.0364851	0.999807	0.999969
ENSG00000092345.9	DAZL	protein_coding	2.52794	1.27398	-0.434584	0.0365313	0.999807	0.999969
ENSG00000196890.3	HIST3H2BB	protein_coding	9.7152	7.94766	-0.525672	0.0365552	0.999807	0.999969
ENSG00000227815.2	RP11-195C7.3	pseudogene	3.66853	4.51097	0.384141	0.0365825	0.999807	NA
ENSG00000189190.7	ZNF600	protein_coding	85.1124	85.3998	0.366352	0.036637	0.999807	0.999969
ENSG00000172653.7	C17orf66	protein_coding	3.61719	4.34863	-0.380957	0.0368405	0.999807	0.999969
ENSG00000248830.1	ZNF807	pseudogene	2.87444	4.75399	-0.393463	0.036881	0.999807	NA
ENSG00000238279.1	BX470102.3	antisense	7.18878	4.28871	0.528454	0.0369278	0.999807	NA
ENSG00000171992.8	SYNPO	protein_coding	9083.68	10051.5	-0.437712	0.036937	0.999807	0.999969
ENSG00000205221.8	VIT	protein_coding	44.0133	45.2595	-0.358749	0.0369384	0.999807	0.999969
ENSG00000174007.7	CEP19	protein_coding	425.136	336.918	-0.290512	0.0369423	0.999807	0.999969
ENSG00000183742.8	MACC1	protein_coding	5.84891	3.56001	-0.435758	0.0369881	0.999807	0.999969
ENSG00000270462.1	RP11-342K6.3	antisense	4.70914	5.56256	-0.384492	0.0370064	0.999807	NA
ENSG00000126858.12	RHOT1	protein_coding	2551.25	2203.07	-0.204666	0.0370708	0.999807	0.999969
ENSG00000136352.13	NKX2-1	protein_coding	13.8798	12.3804	-0.426735	0.0371098	0.999807	0.999969
ENSG00000249684.1	RP11-423H2.3	antisense	41.7875	45.0233	-0.411496	0.0371269	0.999807	NA
ENSG00000117877.6	CD3EAP	protein_coding	149.243	177.039	-0.189547	0.0371484	0.999807	0.999969
ENSG00000140557.7	ST8SIA2	protein_coding	14.9169	20.733	-0.549007	0.0372063	0.999807	0.999969
ENSG00000254409.1	RP11-613D13.4	sense_overlapping	10.6563	9.20275	0.38636	0.037214	0.999807	NA
ENSG00000206723.1	RNU6-1056P	snRNA	0.792974	1.2543	-0.243759	0.037265	0.999807	NA
ENSG00000207032.1	Y_RNA.51	misc_RNA	2.03226	2.12369	-0.407845	0.0372973	0.999807	NA
ENSG00000265489.1	RP11-1090M7.1	antisense	6.64254	6.65551	-0.407728	0.037309	0.999807	NA
ENSG00000121361.3	KCNJ8	protein_coding	243.87	207.908	0.33719	0.037343	0.999807	0.999969
ENSG00000197704.7	FRMPD2P1	pseudogene	22.9938	27.2857	-0.673864	0.0375364	0.999807	NA
ENSG00000227373.1	RP11-160H22.5	lincRNA	4.66022	3.01309	0.513758	0.0375742	0.999807	NA
ENSG00000258913.1	RP11-260M19.2	lincRNA	2.27981	2.60959	-0.316712	0.0376105	0.999807	NA
ENSG00000269220.1	LINC00528	lincRNA	7.48558	6.59466	0.259762	0.0376747	0.999807	NA
ENSG00000053438.7	NNAT	protein_coding	3401.91	3048.58	-0.549606	0.0378334	0.999807	0.999969
ENSG00000117598.7	LPPR5	protein_coding	670.48	707.743	-0.343753	0.0378423	0.999807	0.999969
ENSG00000254184.2	TYW1B	polymorphic_pseudogene	90.8016	72.5326	-0.417211	0.0378743	0.999807	NA
ENSG00000196196.2	HRCT1	protein_coding	52.6037	38.6604	0.634016	0.0380091	0.999807	0.999969
ENSG00000114735.5	HEMK1	protein_coding	441.454	470.664	0.276119	0.0381021	0.999807	0.999969
ENSG00000188042.5	ARL4C	protein_coding	2055.88	2261.39	-0.394081	0.0381772	0.999807	0.999969
ENSG00000260651.1	AF213884.2	antisense	0.793122	1.23422	0.291068	0.0381783	0.999807	NA
ENSG00000187791.7	FAM205CP	pseudogene	1.68492	2.75077	-0.365505	0.0382268	0.999807	NA
ENSG00000117477.8	CCDC181	protein_coding	447.679	379.064	-0.170028	0.0382572	0.999807	0.999969
ENSG00000174721.9	FGFBP3	protein_coding	172.752	190.449	0.266478	0.0383008	0.999807	0.999969
ENSG00000234292.3	RP11-213H15.1	lincRNA	1.43758	2.10306	0.368601	0.0383442	0.999807	NA
ENSG00000124827.6	GCM2	protein_coding	0.693989	2.02269	0.268266	0.0383817	0.999807	0.999969
ENSG00000092853.9	CLSPN	protein_coding	34.8885	37.3636	-0.625733	0.0383866	0.999807	0.999969
ENSG00000269949.1	RP11-738E22.3	lincRNA	4.01419	5.54209	-0.374033	0.0384164	0.999807	NA
ENSG00000261794.1	GOLGA8H	protein_coding	12.8866	15.6153	-0.256325	0.038429	0.999807	0.999969
ENSG00000106415.8	GLCCI1	protein_coding	1151.17	1141.41	-0.253322	0.0384429	0.999807	0.999969
ENSG00000163126.10	ANKRD23	protein_coding	75.9897	77.1577	0.447489	0.038497	0.999807	0.999969
ENSG00000075151.15	EIF4G3	protein_coding	5032.52	5152.93	-0.189479	0.0385635	0.999807	0.999969
ENSG00000133027.13	PEMT	protein_coding	362.86	381.835	0.25408	0.0386689	0.999807	0.999969
ENSG00000235690.2	CUBNP3	pseudogene	2.13161	2.10407	0.383127	0.0387835	0.999807	NA
ENSG00000179456.9	ZBTB18	protein_coding	6086.08	6247.11	-0.300992	0.0388084	0.999807	0.999969
ENSG00000235049.1	LINC00940	lincRNA	20.8207	42.613	0.698777	0.0388558	0.999807	NA
ENSG00000257572.1	RP11-478B9.2	pseudogene	1.88321	4.63327	0.374961	0.038879	0.999807	NA
ENSG00000231877.1	RP11-177F15.1	lincRNA	0.694065	1.31465	-0.269459	0.0388844	0.999807	NA
ENSG00000116852.9	KIF21B	protein_coding	2585.64	3176.09	-0.321286	0.038898	0.999807	0.999969
ENSG00000112796.5	ENPP5	protein_coding	1268.08	1160.31	-0.336553	0.0389246	0.999807	0.999969
ENSG00000138614.10	VWA9	protein_coding	596.441	631.673	0.164759	0.0389528	0.999807	0.999969
ENSG00000183955.8	SETD8	protein_coding	1176.94	1078.47	-0.145918	0.0389868	0.999807	0.999969
ENSG00000119844.10	AFTPH	protein_coding	2316.48	1994.2	-0.199669	0.0390655	0.999807	0.999969
ENSG00000222276.1	RNU2-33P	snRNA	2.27966	0.808814	-0.351865	0.0391419	0.999807	NA
ENSG00000267551.3	AC005264.2	antisense	1.14033	1.80022	0.352243	0.0392596	0.999807	NA
ENSG00000247092.2	SNHG10	antisense	156.088	125.771	0.229533	0.0392967	0.999807	NA
ENSG00000133067.13	LGR6	protein_coding	43.2689	34.9631	-0.788189	0.0393862	0.999807	0.999969
ENSG00000260447.1	RP11-304L19.2	antisense	2.47851	4.89607	-0.344767	0.0394553	0.999807	NA
ENSG00000128713.11	HOXD11	protein_coding	1.73427	0	-0.349915	0.0395302	0.999807	0.999969
ENSG00000156026.10	MCU	protein_coding	520.03	512.884	-0.183247	0.0395464	0.999807	0.999969
ENSG00000171150.7	SOCS5	protein_coding	1101.63	1056.29	-0.258741	0.0395675	0.999807	0.999969
ENSG00000198944.4	SOWAHA	protein_coding	4246.79	3112.18	-0.283344	0.039576	0.999807	0.999969
ENSG00000259657.1	PIGHP1	pseudogene	2.7756	1.45572	0.450817	0.0395774	0.999807	NA
ENSG00000183273.2	CCDC60	protein_coding	1.2887	2.60924	-0.349316	0.0395875	0.999807	0.999969
ENSG00000254224.1	KB-1043D8.6	antisense	2.37954	4.32842	0.444651	0.0396022	0.999807	NA
ENSG00000246985.3	SOCS2-AS1	processed_transcript	50.7113	65.2338	0.279143	0.0396365	0.999807	NA
ENSG00000205643.6	CDPF1	protein_coding	196.896	233.323	0.284127	0.0397522	0.999807	0.999969
ENSG00000222043.2	AC079305.10	antisense	6.74247	7.46385	0.499624	0.039768	0.999807	NA
ENSG00000136295.10	TTYH3	protein_coding	2953.32	3900.87	-0.296951	0.0397697	0.999807	0.999969
ENSG00000233123.1	LINC01007	lincRNA	471.147	602.107	-0.913729	0.0397878	0.999807	NA
ENSG00000251815.1	SNORD116-26	snoRNA	3.0734	2.32595	-0.542502	0.0398642	0.999807	NA
ENSG00000138622.3	HCN4	protein_coding	97.6923	107.441	-0.444142	0.039895	0.999807	0.999969
ENSG00000178750.2	STX19	protein_coding	19.679	13.1686	-0.383811	0.0399184	0.999807	0.999969
ENSG00000267317.1	CTB-25B13.12	processed_transcript	44.9073	47.8929	0.415488	0.0399687	0.999807	NA
ENSG00000170324.15	FRMPD2	protein_coding	211.95	273.368	-0.500011	0.0400821	0.999807	0.999969
ENSG00000224992.1	RP11-295G24.5	sense_intronic	1.33835	1.05201	0.33853	0.0401149	0.999807	NA
ENSG00000266904.1	LINC00663	lincRNA	121.239	151.462	0.320954	0.0401166	0.999807	NA
ENSG00000269402.1	AC116407.2	protein_coding	2.37939	2.54901	0.318217	0.0401791	0.999807	0.999969
ENSG00000165905.12	GYLTL1B	protein_coding	2.132	2.12334	0.33753	0.0403235	0.999807	0.999969
ENSG00000099377.9	HSD3B7	protein_coding	180.088	165.267	0.369307	0.0403447	0.999807	0.999969
ENSG00000167100.10	SAMD14	protein_coding	1364.18	1394.75	-0.418592	0.0404611	0.999807	0.999969
ENSG00000131668.9	BARX1	protein_coding	11.1531	1.47705	-0.456223	0.040502	0.999807	0.999969
ENSG00000172232.5	AZU1	protein_coding	44.8144	57.6856	0.371195	0.040542	0.999807	0.999969
ENSG00000207547.1	MIR25	miRNA	5.79897	4.57161	0.502128	0.0405975	0.999807	NA
ENSG00000245552.2	RP11-712B9.2	antisense	63.9872	61.3289	-0.292321	0.0406069	0.999807	NA
ENSG00000198176.8	TFDP1	protein_coding	1180.33	1145.97	-0.210865	0.0406582	0.999807	0.999969
ENSG00000198873.10	GRK5	protein_coding	643.51	509.77	-0.231265	0.0407161	0.999807	0.999969
ENSG00000165233.13	C9orf89	protein_coding	796.967	909.218	0.257449	0.0407186	0.999807	0.999969
ENSG00000112212.7	TSPO2	protein_coding	1.38766	2.54863	0.301055	0.0407684	0.999807	0.999969
ENSG00000185070.6	FLRT2	protein_coding	2655.82	2302.61	-0.389889	0.0408271	0.999807	0.999969
ENSG00000151623.10	NR3C2	protein_coding	1288.54	1043.93	-0.193034	0.0408351	0.999807	0.999969
ENSG00000267291.1	CTB-186G2.1	antisense	1.23939	1.37591	-0.307842	0.0409066	0.999807	NA
ENSG00000207276.1	RNU6-1160P	snRNA	1.33878	1.59745	0.354012	0.0409571	0.999807	NA
ENSG00000269526.1	ERVV-1	protein_coding	0.941863	1.37486	-0.325593	0.0409877	0.999807	0.999969
ENSG00000271676.1	RP11-1E1.2	pseudogene	0.743671	1.11244	0.288514	0.041023	0.999807	NA
ENSG00000179344.12	HLA-DQB1	protein_coding	428.899	199.528	1.07634	0.0411798	0.999807	0.999969
ENSG00000260678.1	RP11-146F11.4	pseudogene	1.58671	1.55717	0.342541	0.0412281	0.999807	NA
ENSG00000110002.11	VWA5A	protein_coding	623.21	611.562	0.417041	0.0412667	0.999807	0.999969
ENSG00000164687.6	FABP5	protein_coding	955.921	946.97	0.422977	0.0413006	0.999807	0.999969
ENSG00000125970.7	RALY	protein_coding	2036.36	2361.28	0.207443	0.0413972	0.999807	0.999969
ENSG00000175946.8	KLHL38	protein_coding	20.0248	17.3386	-0.514968	0.0414312	0.999807	0.999969
ENSG00000169895.5	SYAP1	protein_coding	1147.01	1193.14	-0.138548	0.0416233	0.999807	0.999969
ENSG00000140519.8	RHCG	protein_coding	164.274	169.302	0.321254	0.0416883	0.999807	0.999969
ENSG00000160602.9	NEK8	protein_coding	63.1996	87.9165	0.334139	0.0417155	0.999807	0.999969
ENSG00000078304.14	PPP2R5C	protein_coding	4728.03	4704.59	-0.166527	0.0417458	0.999807	0.999969
ENSG00000094804.5	CDC6	protein_coding	158.709	105.66	-0.429294	0.0418097	0.999807	0.999969
ENSG00000147434.4	CHRNA6	protein_coding	11.6455	17.45	-0.551968	0.0418122	0.999807	0.999969
ENSG00000260259.1	RP11-368I7.4	protein_coding	8.17881	14.3416	0.342851	0.0419348	0.999807	0.999969
ENSG00000256164.1	CCND2-AS1	antisense	81.9435	68.0193	0.361359	0.041935	0.999807	NA
ENSG00000184564.8	SLITRK6	protein_coding	3.7166	6.00453	0.522707	0.0420518	0.999807	0.999969
ENSG00000198755.6	RPL10A	protein_coding	5897.14	5310.48	0.273229	0.0420577	0.999807	0.999969
ENSG00000184697.6	CLDN6	protein_coding	5.20585	6.85679	0.404532	0.0420623	0.999807	0.999969
ENSG00000245680.5	ZNF585B	protein_coding	581.634	615.414	-0.179672	0.0421504	0.999807	0.999969
ENSG00000211645.2	IGLV1-50	IG_V_gene	3.12213	3.41896	-0.471829	0.0421563	0.999807	NA
ENSG00000122741.11	DCAF10	protein_coding	1102.14	957.648	-0.17856	0.0422494	0.999807	0.999969
ENSG00000251544.1	MTND5P12	pseudogene	0.941771	3.80342	-0.273024	0.0423163	0.999807	NA
ENSG00000187555.10	USP7	protein_coding	4074.22	3904.42	-0.130087	0.0423637	0.999807	0.999969
ENSG00000157211.10	CDCP2	protein_coding	7.63341	8.69948	0.294276	0.0424386	0.999807	0.999969
ENSG00000251609.2	SETP12	pseudogene	0.694087	0.627094	0.2768	0.0425095	0.999807	NA
ENSG00000267025.1	AC015849.19	antisense	18.9816	20.0002	0.371886	0.0425158	0.999807	NA
ENSG00000235180.1	LINC00601	lincRNA	10.6081	13.0649	0.567436	0.0425361	0.999807	NA
ENSG00000263080.1	RP11-485G7.5	antisense	4.01591	1.25441	0.484157	0.0425669	0.999807	NA
ENSG00000244040.1	IL12A-AS1	antisense	81.4838	72.971	-0.632479	0.0426501	0.999807	NA
ENSG00000264862.1	RN7SL45P	misc_RNA	1.388	1.5373	-0.360114	0.0426503	0.999807	NA
ENSG00000234050.1	LL0XNC01-237H1.3	antisense	1.53636	1.13214	0.321869	0.0426824	0.999807	NA
ENSG00000236156.2	CHCHD4P3	pseudogene	8.17835	13.0881	-0.437792	0.0427039	0.999807	NA
ENSG00000138041.11	SMEK2	protein_coding	2911.74	2491.41	-0.135228	0.0428069	0.999807	0.999969
ENSG00000249428.1	RP11-503N18.3	protein_coding	14.3758	21.4007	0.327431	0.0428777	0.999807	0.999969
ENSG00000230424.1	RP1-43E13.2	antisense	17.5472	15.293	0.555751	0.0429007	0.999807	NA
ENSG00000233337.1	UBE2FP3	pseudogene	23.6418	33.2125	-0.261527	0.0429969	0.999807	NA
ENSG00000165802.15	NSMF	protein_coding	13781.9	14049.9	-0.204077	0.0430378	0.999807	0.999969
ENSG00000122203.10	KIAA1191	protein_coding	4283.28	4302.97	-0.11256	0.0430681	0.999807	0.999969
ENSG00000160606.6	TLCD1	protein_coding	104.896	121.547	0.428476	0.04313	0.999807	0.999969
ENSG00000229325.1	ACAP2-IT1	sense_intronic	68.0985	61.3616	-0.303705	0.0432256	0.999807	NA
ENSG00000231429.2	RP11-343N15.2	lincRNA	5.15376	5.52002	-0.45224	0.0432547	0.999807	NA
ENSG00000165338.11	HECTD2	protein_coding	1098.62	1004.6	-0.348341	0.0432592	0.999807	0.999969
ENSG00000268869.1	ESPNP	pseudogene	20.9181	27.5143	0.510176	0.0432921	0.999807	NA
ENSG00000112320.7	SOBP	protein_coding	2083.53	2234.63	-0.218236	0.0433179	0.999807	0.999969
ENSG00000149599.11	DUSP15	protein_coding	113.226	182.582	0.371997	0.0433915	0.999807	0.999969
ENSG00000271524.1	CTC-260E6.10	pseudogene	5.94681	7.82845	-0.320921	0.0433979	0.999807	NA
ENSG00000213024.6	NUP62	protein_coding	985.021	1009.44	-0.102025	0.0434588	0.999807	0.999969
ENSG00000241527.1	CA15P1	pseudogene	0.693875	4.28803	-0.242829	0.0434748	0.999807	NA
ENSG00000233355.2	CHRM3-AS2	processed_transcript	3.22163	2.99369	-0.409333	0.0434896	0.999807	NA
ENSG00000168582.4	CRYGA	protein_coding	9.76677	5.72629	0.362241	0.0435276	0.999807	0.999969
ENSG00000215039.2	CD27-AS1	antisense	1010.48	1266.31	0.254609	0.0436283	0.999807	NA
ENSG00000253833.1	RP11-367E12.4	pseudogene	1.58562	1.31431	-0.397375	0.0436568	0.999807	NA
ENSG00000258875.1	CTD-2547L24.3	protein_coding	8.92136	17.882	-0.269098	0.0436719	0.999807	0.999969
ENSG00000177855.8	CACYBPP2	pseudogene	0.942086	0.707979	0.322093	0.0436942	0.999807	NA
ENSG00000162148.6	PPP1R32	protein_coding	176.121	227.889	0.225809	0.0437185	0.999807	0.999969
ENSG00000265625.1	RP11-68I3.11	sense_intronic	4.65964	2.48746	0.36525	0.0437391	0.999807	NA
ENSG00000249889.1	ALG1L11P	pseudogene	4.3121	11.2062	0.39014	0.0437862	0.999807	NA
ENSG00000269425.1	AC007292.7	antisense	2.87534	3.13469	0.295923	0.0438468	0.999807	NA
ENSG00000185305.6	ARL15	protein_coding	893.896	814.178	-0.274791	0.043861	0.999807	0.999969
ENSG00000100207.14	TCF20	protein_coding	1355.74	1347.51	-0.162866	0.0439305	0.999807	0.999969
ENSG00000116521.6	SCAMP3	protein_coding	1182.49	1271.55	0.195812	0.0439609	0.999807	0.999969
ENSG00000140876.7	NUDT7	protein_coding	93.73	99.4799	0.290824	0.0439642	0.999807	0.999969
ENSG00000254158.1	RP11-281O15.5	pseudogene	0.892198	1.29493	-0.274089	0.0440116	0.999807	NA
ENSG00000227609.2	TMEM183AP1	pseudogene	3.9652	2.85241	-0.343911	0.0440576	0.999807	NA
ENSG00000202058.1	RN7SKP80	misc_RNA	4.31229	8.31299	0.344224	0.044082	0.999807	NA
ENSG00000249230.1	CDH12P2	pseudogene	74.2983	72.1934	0.452142	0.0440892	0.999807	NA
ENSG00000240935.2	PLGLA	pseudogene	1.83397	1.49537	0.385728	0.0441563	0.999807	NA
ENSG00000080845.13	DLGAP4	protein_coding	3306.26	3590.5	-0.257083	0.0441926	0.999807	0.999969
ENSG00000235281.1	RP11-526P5.2	lincRNA	2.87459	2.48658	-0.455919	0.044239	0.999807	NA
ENSG00000002079.8	MYH16	pseudogene	5.00759	8.03038	0.464768	0.0442533	0.999807	NA
ENSG00000179270.6	C2orf71	protein_coding	23.1465	19.8885	-0.398969	0.0443164	0.999807	0.999969
ENSG00000270751.1	RP11-461L13.2	antisense	2.32946	3.05386	-0.366088	0.0443822	0.999807	NA
ENSG00000171311.8	EXOSC1	protein_coding	496.275	524.853	0.183557	0.0444156	0.999807	0.999969
ENSG00000159387.7	IRX6	protein_coding	1.88352	2.40741	0.354214	0.0444919	0.999807	0.999969
ENSG00000134183.7	GNAT2	protein_coding	4.55913	6.16977	-0.365345	0.044612	0.999807	0.999969
ENSG00000120242.3	IFNA8	protein_coding	0.941744	1.03143	0.299937	0.0446388	0.999807	0.999969
ENSG00000105755.3	ETHE1	protein_coding	301.38	293.666	0.258397	0.0447241	0.999807	0.999969
ENSG00000166073.4	GPR176	protein_coding	1085.16	1217.78	-0.243709	0.0447347	0.999807	0.999969
ENSG00000252950.1	RNA5SP490	rRNA	8.12757	5.48127	-0.565841	0.0447374	0.999807	NA
ENSG00000107242.13	PIP5K1B	protein_coding	1171.13	827.924	-0.469115	0.0447629	0.999807	0.999969
ENSG00000253633.1	KB-1980E6.3	protein_coding	45.0566	35.7433	-0.369247	0.0447828	0.999807	0.999969
ENSG00000133048.8	CHI3L1	protein_coding	2202.06	2515.06	0.817341	0.0449082	0.999807	0.999969
ENSG00000256982.1	CTD-2555A7.2	lincRNA	84.8525	106.637	-0.468272	0.0449191	0.999807	NA
ENSG00000147676.9	MAL2	protein_coding	2776.88	3132.41	-0.529133	0.0449585	0.999807	0.999969
ENSG00000236545.1	AP001619.3	antisense	1.68566	1.43599	-0.32939	0.0450137	0.999807	NA
ENSG00000268947.1	AD000684.2	sense_intronic	27.3128	30.3826	0.301295	0.0450907	0.999807	NA
ENSG00000147082.13	CCNB3	protein_coding	22.2059	33.513	0.341748	0.0451029	0.999807	0.999969
ENSG00000257752.1	RP11-474L23.3	pseudogene	2.57722	2.93245	0.413569	0.0451341	0.999807	NA
ENSG00000170681.6	MURC	protein_coding	55.1576	65.4296	-0.416977	0.0451389	0.999807	0.999969
ENSG00000163558.8	PRKCI	protein_coding	1740.07	1543.62	-0.141407	0.0451437	0.999807	0.999969
ENSG00000122477.8	LRRC39	protein_coding	153.21	158.205	-0.252482	0.0453405	0.999807	0.999969
ENSG00000015153.10	YAF2	protein_coding	1142.5	1008.05	-0.164449	0.0453785	0.999807	0.999969
ENSG00000155366.11	RHOC	protein_coding	1939.69	1539.5	0.406809	0.0454184	0.999807	0.999969
ENSG00000167996.11	FTH1	protein_coding	14179	19645.5	0.280572	0.0454474	0.999807	0.999969
ENSG00000232608.1	TIMM9P2	pseudogene	0.495737	1.07234	0.237275	0.0455115	0.999807	NA
ENSG00000225929.1	AC000036.4	antisense	1.5862	1.09208	0.34473	0.0455367	0.999807	NA
ENSG00000010932.11	FMO1	protein_coding	8.52496	2.58905	-0.603799	0.0455367	0.999807	0.999969
ENSG00000266932.1	AC006116.13	pseudogene	1.88349	2.12357	-0.332686	0.0455506	0.999807	NA
ENSG00000133401.11	PDZD2	protein_coding	4336.27	3355.92	-0.296425	0.0455761	0.999807	0.999969
ENSG00000186081.7	KRT5	protein_coding	56.7477	95.3571	-0.657533	0.0456087	0.999807	0.999969
ENSG00000237125.4	HAND2-AS1	antisense	4.36168	1.03043	-0.44488	0.0458651	0.999807	NA
ENSG00000156234.7	CXCL13	protein_coding	11.5019	5.09741	-0.485761	0.0458674	0.999807	0.999969
ENSG00000223663.2	RP5-890O3.3	pseudogene	0.891948	1.43597	-0.274203	0.0458792	0.999807	NA
ENSG00000230830.1	ARPP21-AS1	antisense	2.72535	2.34617	-0.418996	0.0460725	0.999807	NA
ENSG00000217783.2	LDHAL6FP	pseudogene	1.83414	1.5977	0.378021	0.0460994	0.999807	NA
ENSG00000235373.1	RP11-206L10.3	lincRNA	1.53666	2.73036	0.373457	0.0461445	0.999807	NA
ENSG00000249662.1	RP11-321E2.4	lincRNA	2.6768	3.15534	-0.441483	0.0461818	0.999807	NA
ENSG00000270172.1	RP5-1024G6.8	lincRNA	476.304	530.222	-0.293895	0.0461886	0.999807	NA
ENSG00000171984.10	C20orf196	protein_coding	136.303	129.938	-0.177515	0.0462105	0.999807	0.999969
ENSG00000177410.8	ZFAS1	antisense	1145.54	888.446	0.301162	0.0463039	0.999807	NA
ENSG00000259942.1	RP11-292F22.7	lincRNA	9.51803	8.31216	-0.475425	0.0463297	0.999807	NA
ENSG00000222020.2	AC062017.1	protein_coding	31.7254	35.0939	0.303989	0.0463623	0.999807	0.999969
ENSG00000231585.1	AC034228.2	antisense	3.22262	4.8962	0.428844	0.0464202	0.999807	NA
ENSG00000111361.7	EIF2B1	protein_coding	1459.17	1430.82	0.109225	0.0464394	0.999807	0.999969
ENSG00000253932.1	RP11-10C8.2	antisense	2.37874	2.32642	-0.337378	0.0464448	0.999807	NA
ENSG00000240751.1	RP11-553D4.2	pseudogene	5.05529	3.51785	-0.40378	0.0464956	0.999807	NA
ENSG00000231824.3	C18orf42	protein_coding	21.2135	24.9517	-0.620455	0.0466284	0.999807	0.999969
ENSG00000138640.10	FAM13A	protein_coding	1986.52	1630.16	-0.187067	0.0466741	0.999807	0.999969
ENSG00000228350.1	RP11-148G20.1	antisense	7.43533	10.4182	0.278124	0.0466946	0.999807	NA
ENSG00000230229.1	RP11-90J7.4	lincRNA	1.38786	1.21396	-0.310576	0.0467574	0.999807	NA
ENSG00000263072.1	RP11-473M20.14	antisense	309.058	397.453	0.281279	0.0468575	0.999807	NA
ENSG00000234042.1	RP11-452D2.2	pseudogene	5.5994	5.46115	-0.409513	0.0468776	0.999807	NA
ENSG00000235946.1	LL0XNC01-240C2.1	pseudogene	12.9864	13.4482	0.516219	0.047028	0.999807	NA
ENSG00000259685.1	CTD-2315E11.1	lincRNA	17.9465	14.9293	0.43353	0.0470349	0.999807	NA
ENSG00000221882.2	OR3A2	protein_coding	2.2299	3.88444	-0.380941	0.0472306	0.999807	0.999969
ENSG00000205056.8	RP11-693J15.5	lincRNA	9.36892	2.88949	-0.571049	0.047241	0.999807	NA
ENSG00000145675.10	PIK3R1	protein_coding	8056.94	8410.77	-0.306071	0.0472512	0.999807	0.999969
ENSG00000125611.11	CHCHD5	protein_coding	194.665	224.803	0.303981	0.0473027	0.999807	0.999969
ENSG00000235217.5	TSPY26P	pseudogene	567.574	557.638	-0.187281	0.0473423	0.999807	NA
ENSG00000144045.9	DQX1	protein_coding	24.188	28.2202	0.418876	0.0473523	0.999807	0.999969
ENSG00000175189.2	INHBC	protein_coding	2.62724	4.6916	0.423744	0.0473925	0.999807	0.999969
ENSG00000263120.1	RP5-1107A17.4	sense_intronic	4.01423	9.95264	-0.399872	0.0474337	0.999807	NA
ENSG00000198237.7	RP11-98J23.2	pseudogene	3.12262	2.93279	0.423744	0.0474523	0.999807	NA
ENSG00000114349.5	GNAT1	protein_coding	3.91664	2.91336	0.388266	0.0475011	0.999807	0.999969
ENSG00000238098.4	ABCA17P	pseudogene	187.324	196.609	0.302915	0.0475997	0.999807	NA
ENSG00000253047.1	SNORA40	snoRNA	3.8664	4.06563	-0.278715	0.0476401	0.999807	NA
ENSG00000049130.9	KITLG	protein_coding	1416.24	1135.49	-0.401073	0.0476489	0.999807	0.999969
ENSG00000229425.1	AJ006998.2	lincRNA	40.8859	51.7706	-0.809809	0.0476863	0.999807	NA
ENSG00000167925.11	GHDC	protein_coding	762.249	818.507	0.222606	0.0478269	0.999807	0.999969
ENSG00000140835.7	CHST4	protein_coding	2.18072	0.424863	-0.400093	0.0478898	0.999807	0.999969
ENSG00000160808.5	MYL3	protein_coding	71.7764	73.6121	0.412388	0.0479743	0.999807	0.999969
ENSG00000139278.5	GLIPR1	protein_coding	852.413	634.074	-0.280897	0.0479967	0.999807	0.999969
ENSG00000228532.2	RP1-241P17.4	protein_coding	4.80811	8.43453	-0.536969	0.0480229	0.999807	0.999969
ENSG00000255337.1	RP11-315O6.1	antisense	24.4905	35.7003	0.418075	0.0480714	0.999807	NA
ENSG00000068079.3	IFI35	protein_coding	213.358	210.565	0.444051	0.048083	0.999807	0.999969
ENSG00000164600.4	NEUROD6	protein_coding	1157.43	1621.39	-0.584626	0.0480903	0.999807	0.999969
ENSG00000090565.11	RAB11FIP3	protein_coding	3444.31	4153.57	-0.169185	0.0480933	0.999807	0.999969
ENSG00000227848.1	SUCLA2-AS1	antisense	19.085	17.9638	0.299443	0.0481281	0.999807	NA
ENSG00000259241.1	RP11-313P18.2	lincRNA	2.72604	1.17343	-0.362775	0.0483011	0.999807	NA
ENSG00000252473.1	SNORA67	snoRNA	1.04071	2.04218	-0.276517	0.0483065	0.999807	NA
ENSG00000229196.3	RP11-775D22.2	antisense	1.33878	1.53716	0.336891	0.0483357	0.999807	NA
ENSG00000244731.3	C4A	protein_coding	272.978	292.071	1.275	0.0483787	0.999807	0.999969
ENSG00000220925.2	IGBP1-AS2	antisense	1.14028	1.11225	0.327721	0.0483797	0.999807	NA
ENSG00000179165.9	PXT1	protein_coding	4.90712	4.93459	0.422634	0.0484077	0.999807	0.999969
ENSG00000268598.1	VN1R80P	pseudogene	0.792966	1.17304	-0.285688	0.0484239	0.999807	NA
ENSG00000114446.4	IFT57	protein_coding	1252.9	1173.35	-0.192073	0.0485071	0.999807	0.999969
ENSG00000046647.9	GEMIN8	protein_coding	371.76	463.227	0.256106	0.0485166	0.999807	0.999969
ENSG00000230837.1	RPL31P2	pseudogene	0.743454	1.51686	0.28802	0.0486057	0.999807	NA
ENSG00000256588.1	RP11-613F22.8	sense_intronic	1.43718	1.88077	-0.263493	0.0486757	0.999807	NA
ENSG00000228022.1	HCG20	lincRNA	2.13144	3.82364	0.308943	0.0486846	0.999807	NA
ENSG00000215512.5	AP005901.1	pseudogene	3.51925	4.24781	0.367485	0.0486921	0.999807	NA
ENSG00000258368.1	RP11-125N22.2	pseudogene	5.50402	3.9453	0.404781	0.0487652	0.999807	NA
ENSG00000232450.1	RP4-730K3.3	pseudogene	18.289	16.466	-0.390414	0.0488499	0.999807	NA
ENSG00000186501.9	TMEM222	protein_coding	1389.67	1644.52	0.162658	0.0488564	0.999807	0.999969
ENSG00000134574.7	DDB2	protein_coding	332.513	307.497	0.321093	0.0488684	0.999807	0.999969
ENSG00000099251.10	HSD17B7P2	pseudogene	168.919	174.973	0.497178	0.048877	0.999807	NA
ENSG00000226519.1	LINC00390	lincRNA	12.1931	13.4319	-0.623993	0.0489152	0.999807	NA
ENSG00000019485.8	PRDM11	protein_coding	435.349	414.656	-0.223871	0.0489188	0.999807	0.999969
ENSG00000221866.5	PLXNA4	protein_coding	1952.17	1993.64	-0.340159	0.0489827	0.999807	0.999969
ENSG00000147155.6	EBP	protein_coding	496.15	577.291	0.316871	0.0489879	0.999807	0.999969
ENSG00000197536.6	C5orf56	protein_coding	152.629	144.802	0.219463	0.0490053	0.999807	0.999969
ENSG00000224401.2	RPL7P57	pseudogene	3.02342	1.15216	0.419689	0.0490202	0.999807	NA
ENSG00000107014.7	RLN2	protein_coding	4.95674	3.96459	0.414537	0.0490617	0.999807	0.999969
ENSG00000229921.2	KIF25-AS1	lincRNA	21.1146	32.0169	-0.671999	0.0491225	0.999807	NA
ENSG00000113196.2	HAND1	protein_coding	6.24475	0.182012	-0.4282	0.0491635	0.999807	0.999969
ENSG00000154478.3	GPR26	protein_coding	292.309	329.447	-0.598522	0.0492438	0.999807	0.999969
ENSG00000086991.8	NOX4	protein_coding	13.4334	18.4465	0.444063	0.0492566	0.999807	0.999969
ENSG00000222017.1	AC011997.1	protein_coding	1.09067	0.930391	0.357023	0.049259	0.999807	0.999969
ENSG00000006062.9	MAP3K14	processed_transcript	324.268	347.637	0.261593	0.0492592	0.999807	NA
ENSG00000110321.11	EIF4G2	protein_coding	16722.9	16250.9	-0.199608	0.0492867	0.999807	0.999969
ENSG00000117036.7	ETV3	protein_coding	536.406	555.301	-0.189472	0.0493367	0.999807	0.999969
ENSG00000065154.7	OAT	protein_coding	5630.22	5779.89	-0.158627	0.049404	0.999807	0.999969
ENSG00000178035.7	IMPDH2	protein_coding	1591.89	1520.18	0.209063	0.0494058	0.999807	0.999969
ENSG00000261796.1	ISY1-RAB43	protein_coding	0.991484	1.09221	0.311746	0.0494182	0.999807	0.999969
ENSG00000270171.1	RP11-338N10.1	lincRNA	37.6257	53.8871	0.509038	0.0494723	0.999807	NA
ENSG00000207524.1	RNU6-33P	snRNA	1.7347	1.31486	0.3131	0.0495157	0.999807	NA
ENSG00000212084.2	AL121914.1	miRNA	3.71826	0.809211	-0.449638	0.0495181	0.999807	NA
ENSG00000124613.4	ZNF391	protein_coding	369.542	354.977	-0.314133	0.0495547	0.999807	0.999969
ENSG00000212493.1	SNORD19	snoRNA	1.5366	1.234	-0.303923	0.0496492	0.999807	NA
ENSG00000250982.2	RP11-159J3.1	pseudogene	4.60985	6.81778	-0.314815	0.049667	0.999807	NA
ENSG00000235802.1	HCFC1-AS1	antisense	7.23647	4.3497	-0.573029	0.0496688	0.999807	NA
ENSG00000136100.8	VPS36	protein_coding	2204.58	2235.09	-0.224336	0.0497392	0.999807	0.999969
ENSG00000205021.9	CCL3L1	protein_coding	29.5971	16.7917	0.523392	0.0497529	0.999807	0.999969
ENSG00000133627.13	ACTR3B	protein_coding	1525.41	1651.71	-0.321388	0.0498429	0.999807	0.999969
ENSG00000217644.4	RP4-803A2.1	pseudogene	1.23885	1.37599	0.301141	0.0498521	0.999807	NA
ENSG00000226853.1	AC010894.3	lincRNA	14.6727	16.4261	0.353562	0.0498786	0.999807	NA
ENSG00000239486.1	RP11-163E9.1	pseudogene	11.4013	19.6396	0.410365	0.0499635	0.999807	NA
ENSG00000166503.4	HDGFRP3	protein_coding	3912.78	3591.84	-0.172559	0.0500391	0.999807	0.999969
ENSG00000242578.1	RP11-469J4.3	lincRNA	1.13995	1.45636	-0.294899	0.0500734	0.999807	NA
ENSG00000115339.9	GALNT3	protein_coding	105.968	98.5197	0.267084	0.0500753	0.999807	0.999969
ENSG00000267701.1	RP11-28F1.2	sense_intronic	1.73496	0.91033	0.328059	0.0500814	0.999807	NA
ENSG00000235236.1	RP13-131K19.1	antisense	2.2306	4.02415	0.310595	0.0501208	0.999807	NA
ENSG00000212952.5	BX088651.1	protein_coding	2.18106	1.11208	0.433942	0.0501234	0.999807	0.999969
ENSG00000260120.1	RP11-177B4.2	lincRNA	1.58633	1.57735	0.340863	0.0501507	0.999807	NA
ENSG00000160472.4	TMEM190	protein_coding	1.93287	3.29635	-0.268522	0.0501546	0.999807	0.999969
ENSG00000257935.1	RP11-82C23.2	antisense	2.52786	0.444058	-0.412719	0.050166	0.999807	NA
ENSG00000203344.2	AC018696.2	pseudogene	0.594818	1.7397	0.255008	0.0501827	0.999807	NA
ENSG00000242999.2	RN7SL239P	misc_RNA	1.18955	1.09243	-0.299819	0.0501951	0.999807	NA
ENSG00000269358.1	AC138393.1	protein_coding	1.63542	1.57734	0.334612	0.0502746	0.999807	0.999969
ENSG00000254772.5	EEF1G	protein_coding	11.0051	9.93276	0.441755	0.0502934	0.999807	0.999969
ENSG00000206052.6	DOK6	protein_coding	2354.55	2253.2	-0.415436	0.0503074	0.999807	0.999969
ENSG00000247081.3	RP11-318M2.2	antisense	183.02	206.782	0.726336	0.0503141	0.999807	NA
ENSG00000234665.3	RP11-262H14.3	lincRNA	70.0638	66.7597	-0.898348	0.0503483	0.999807	NA
ENSG00000145592.9	RPL37	protein_coding	8223.08	8255.69	0.213988	0.0503855	0.999807	0.999969
ENSG00000167264.13	DUS2	protein_coding	231.428	271.201	0.195801	0.0505342	0.999807	0.999969
ENSG00000149658.13	YTHDF1	protein_coding	1953.38	1749.92	0.20793	0.0505506	0.999807	0.999969
ENSG00000135124.10	P2RX4	protein_coding	335.042	366.764	0.240168	0.0505809	0.999807	0.999969
ENSG00000141198.9	TOM1L1	protein_coding	305.212	307.771	-0.258479	0.0505865	0.999807	0.999969
ENSG00000249436.1	CTD-2023N9.3	lincRNA	369.162	423.539	-0.46709	0.0505995	0.999807	NA
ENSG00000090013.5	BLVRB	protein_coding	590.601	645.442	0.324584	0.0506103	0.999807	0.999969
ENSG00000182095.10	TNRC18	protein_coding	2397.35	2834.17	-0.180202	0.0506203	0.999807	0.999969
ENSG00000238269.4	PAGE2B	protein_coding	2.28066	1.1935	0.393844	0.0506735	0.999807	0.999969
ENSG00000164099.3	PRSS12	protein_coding	168.021	185.646	-0.368347	0.0506827	0.999807	0.999969
ENSG00000201916.1	Y_RNA.33	misc_RNA	0.694132	0.728445	-0.208667	0.0506877	0.999807	NA
ENSG00000266352.1	RN7SL192P	misc_RNA	0.446092	1.17326	0.222276	0.0507298	0.999807	NA
ENSG00000237972.1	TUBG1P	pseudogene	3.0242	4.87463	0.376349	0.0507387	0.999807	NA
ENSG00000017797.7	RALBP1	protein_coding	2372.61	2326.92	-0.235078	0.0507402	0.999807	0.999969
ENSG00000238245.2	MYO5BP2	pseudogene	29.0328	17.7443	-1.0079	0.050772	0.999807	NA
ENSG00000213514.2	RP11-428P16.2	pseudogene	1.63583	1.41634	0.335108	0.0507816	0.999807	NA
ENSG00000249115.4	HAUS5	protein_coding	496.213	527.18	0.342678	0.0508198	0.999807	0.999969
ENSG00000188686.2	SCXA	protein_coding	16.112	15.9628	0.477808	0.0508314	0.999807	0.999969
ENSG00000227051.4	C14orf132	protein_coding	6878.74	7782.69	-0.284819	0.0509706	0.999807	0.999969
ENSG00000153339.9	TRAPPC8	protein_coding	1486.94	1417.68	-0.256885	0.051112	0.999807	0.999969
ENSG00000149212.6	SESN3	protein_coding	6086.89	4516.79	-0.261473	0.0512126	0.999807	0.999969
ENSG00000162510.5	MATN1	protein_coding	18.7377	24.9788	0.278313	0.0512184	0.999807	0.999969
ENSG00000267080.1	ASB16-AS1	antisense	108.211	142.591	0.348348	0.0513824	0.999807	NA
ENSG00000184616.7	AC004166.6	pseudogene	43.7154	65.7984	-0.456804	0.0514367	0.999807	NA
ENSG00000203705.5	TATDN3	protein_coding	736.362	787.094	0.187068	0.051461	0.999807	0.999969
ENSG00000181873.8	IBA57	protein_coding	203.315	249.77	-0.123466	0.0515095	0.999807	0.999969
ENSG00000169271.1	HSPB3	protein_coding	108.745	142.461	-0.484398	0.0516306	0.999807	0.999969
ENSG00000137656.7	BUD13	protein_coding	400.209	390.231	0.145877	0.0517221	0.999807	0.999969
ENSG00000170312.11	CDK1	protein_coding	41.138	32.6285	0.376552	0.0517644	0.999807	0.999969
ENSG00000172752.10	COL6A5	protein_coding	2.6766	1.96179	0.398789	0.0518268	0.999807	0.999969
ENSG00000214039.4	RP11-474D1.3	lincRNA	7.73239	13.7724	-0.447083	0.0518436	0.999807	NA
ENSG00000253767.1	PCDHGA8	protein_coding	2.87522	3.43919	0.320342	0.0518445	0.999807	0.999969
ENSG00000183763.4	TRAIP	protein_coding	60.9744	74.5217	0.415543	0.051848	0.999807	0.999969
ENSG00000225333.5	RP1-144F13.4	pseudogene	1.13992	1.37543	0.304639	0.0518538	0.999807	NA
ENSG00000162105.11	SHANK2	protein_coding	2136.92	2442.02	-0.288855	0.0518741	0.999807	0.999969
ENSG00000176681.10	LRRC37A	protein_coding	106.716	87.1517	0.603557	0.0518942	0.999807	0.999969
ENSG00000203722.3	RAET1G	protein_coding	23.6917	23.1622	-0.348001	0.0520572	0.999807	0.999969
ENSG00000011143.12	MKS1	protein_coding	270.87	314.653	0.174969	0.052065	0.999807	0.999969
ENSG00000215478.4	CES5AP1	pseudogene	15.7158	17.5983	0.434621	0.0521383	0.999807	NA
ENSG00000165181.12	C9orf84	protein_coding	7.13673	12.5615	-0.380144	0.0521709	0.999807	0.999969
ENSG00000249180.1	CTC-506B8.1	antisense	1.43706	0.707915	0.325721	0.0522053	0.999807	NA
ENSG00000260412.1	RP11-438B23.2	sense_overlapping	391.296	374.141	-0.390488	0.0522993	0.999807	NA
ENSG00000143393.12	PI4KB	protein_coding	2344	2533.61	0.135887	0.0523185	0.999807	0.999969
ENSG00000137642.8	SORL1	protein_coding	7931.56	8670.94	-0.166583	0.0524456	0.999807	0.999969
ENSG00000100478.10	AP4S1	protein_coding	492.478	505.227	-0.262585	0.0525169	0.999807	0.999969
ENSG00000254880.1	RP11-687M24.5	antisense	6.44356	7.04019	0.285644	0.0525785	0.999807	NA
ENSG00000186132.10	C2orf76	protein_coding	236.583	203.975	0.209945	0.0526047	0.999807	0.999969
ENSG00000183444.9	OR7E38P	pseudogene	47.8364	62.1767	0.41507	0.0526449	0.999807	NA
ENSG00000262312.1	LA16c-390H2.4	sense_overlapping	1.04089	1.88132	-0.266709	0.0527079	0.999807	NA
ENSG00000250132.1	RP11-359B12.2	antisense	93.1766	100.552	-0.467664	0.0527502	0.999807	NA
ENSG00000187607.11	ZNF286A	protein_coding	209.01	230.376	-0.229984	0.0527618	0.999807	0.999969
ENSG00000260367.1	RP11-264B17.4	antisense	5.84823	7.64557	-0.442178	0.0527913	0.999807	NA
ENSG00000134644.11	PUM1	protein_coding	3907.49	3534.63	-0.10815	0.0528584	0.999807	0.999969
ENSG00000234614.1	AL450992.2	antisense	62.343	70.0077	-0.553219	0.0529363	0.999807	NA
ENSG00000205352.6	PRR13	protein_coding	1483.53	1500.64	0.27673	0.0530533	0.999807	0.999969
ENSG00000136653.14	RASSF5	protein_coding	554.273	620.396	-0.262566	0.0531367	0.999807	0.999969
ENSG00000204054.6	LINC00963	processed_transcript	390.836	404.502	0.395895	0.0531607	0.999807	NA
ENSG00000168748.9	CA7	protein_coding	336.817	357.434	-0.348357	0.053209	0.999807	0.999969
ENSG00000105063.14	PPP6R1	protein_coding	3120.85	3066.72	-0.219427	0.0532119	0.999807	0.999969
ENSG00000255550.1	RP11-163O19.11	pseudogene	2.03127	2.63041	-0.360113	0.0533327	0.999807	NA
ENSG00000228509.1	AC006460.2	antisense	0.99102	1.45593	0.306359	0.0534237	0.999807	NA
ENSG00000257588.1	RP11-469H8.6	antisense	2.08148	1.3553	0.360133	0.0534519	0.999807	NA
ENSG00000186185.9	KIF18B	protein_coding	8.72382	12.624	0.363873	0.0535865	0.999807	0.999969
ENSG00000117152.9	RGS4	protein_coding	12371.8	15624.5	-0.580657	0.0537474	0.999807	0.999969
ENSG00000151229.7	SLC2A13	protein_coding	3059.45	2811.01	-0.41022	0.0538232	0.999807	0.999969
ENSG00000177992.9	SPATA31E1	protein_coding	1.38823	0.789041	0.321552	0.0539943	0.999807	0.999969
ENSG00000173124.10	C10orf129	protein_coding	0.842509	1.05191	-0.262986	0.0540258	0.999807	0.999969
ENSG00000196950.9	SLC39A10	protein_coding	4285.58	5224.69	-0.3008	0.0540326	0.999807	0.999969
ENSG00000040633.8	PHF23	protein_coding	977.096	894.423	-0.277611	0.0540498	0.999807	0.999969
ENSG00000251637.2	RP11-119D9.1	lincRNA	2.37929	2.10412	0.322549	0.054179	0.999807	NA
ENSG00000100353.13	EIF3D	protein_coding	1987.45	1858.28	0.174321	0.0543082	0.999807	0.999969
ENSG00000109610.5	SOD3	protein_coding	205.631	338.421	0.646783	0.0543607	0.999807	0.999969
ENSG00000107338.8	SHB	protein_coding	163.721	221.07	0.347618	0.0543988	0.999807	0.999969
ENSG00000125347.9	IRF1	protein_coding	281.021	179.642	0.502633	0.0544425	0.999807	0.999969
ENSG00000250230.2	RP11-855O10.2	lincRNA	1.09049	1.01175	-0.272445	0.054478	0.999807	NA
ENSG00000085552.12	IGSF9	protein_coding	11.5502	16.8065	-0.458475	0.0545747	0.999807	0.999969
ENSG00000174738.8	NR1D2	protein_coding	3764.93	3146.1	-0.221574	0.0546625	0.999807	0.999969
ENSG00000153560.7	UBP1	protein_coding	2756.09	2773.79	-0.139701	0.0546907	0.999807	0.999969
ENSG00000188848.11	BEND4	protein_coding	145.215	118.623	-0.504966	0.0548334	0.999807	0.999969
ENSG00000124155.11	PIGT	protein_coding	1516.28	1671.85	0.194955	0.054972	0.999807	0.999969
ENSG00000244030.1	AC090939.1	processed_transcript	1.48719	1.11241	0.310019	0.05498	0.999807	NA
ENSG00000256690.1	RP11-727F15.9	antisense	19.3827	20.3919	0.437093	0.0549831	0.999807	NA
ENSG00000026508.12	CD44	protein_coding	816.681	795.398	0.975551	0.0550197	0.999807	0.999969
ENSG00000260924.1	AC004463.6	antisense	41.3415	44.748	0.271662	0.0550251	0.999807	NA
ENSG00000250537.4	DUX4L8	pseudogene	1.68539	1.96165	0.355679	0.0551015	0.999807	NA
ENSG00000157450.11	RNF111	protein_coding	1114.87	1081.26	-0.164755	0.0551117	0.999807	0.999969
ENSG00000089116.2	LHX5	protein_coding	2.67661	0.403794	-0.403714	0.0552816	0.999807	0.999969
ENSG00000268654.1	MIMT1	lincRNA	77.916	62.8681	-0.413184	0.0553237	0.999807	NA
ENSG00000267553.1	ENSG00000267553	NA	54.6729	65.71	0.425287	0.0553487	0.999807	NA
ENSG00000224863.1	RP5-1109J22.2	lincRNA	0.99137	1.39564	0.283916	0.055469	0.999807	NA
ENSG00000123146.14	CD97	protein_coding	208.979	314.662	0.329221	0.0555789	0.999807	0.999969
ENSG00000228486.4	LINC01125	antisense	209.47	212.215	0.239826	0.055583	0.999807	NA
ENSG00000265369.1	U3.7	lincRNA	40.6421	47.0538	-0.293623	0.0555846	0.999807	NA
ENSG00000184508.6	HDDC3	protein_coding	258.557	282.596	0.232304	0.0555902	0.999807	0.999969
ENSG00000168062.5	BATF2	protein_coding	43.5208	44.8904	0.439545	0.0555986	0.999807	0.999969
ENSG00000236830.1	CBR3-AS1	processed_transcript	81.4453	87.3648	0.219226	0.055646	0.999807	NA
ENSG00000222448.1	RN7SKP150	misc_RNA	5.69999	10.7409	-0.471352	0.0556571	0.999807	NA
ENSG00000113368.7	LMNB1	protein_coding	167.196	142.633	0.391312	0.055681	0.999807	0.999969
ENSG00000214788.1	OOSP1	protein_coding	0.743308	1.5781	-0.252111	0.0556968	0.999807	0.999969
ENSG00000237104.1	AC018890.4	lincRNA	1.48726	1.1126	-0.363673	0.0557053	0.999807	NA
ENSG00000132130.7	LHX1	protein_coding	17.2487	6.32802	-0.473333	0.0557054	0.999807	0.999969
ENSG00000100028.7	SNRPD3	protein_coding	1007.28	921.758	0.201899	0.0558672	0.999807	0.999969
ENSG00000267417.1	CTC-239J10.1	antisense	4.70965	4.85418	0.491164	0.0558744	0.999807	NA
ENSG00000171951.4	SCG2	protein_coding	5163.29	5180.26	-0.602938	0.0558768	0.999807	0.999969
ENSG00000183153.5	GJD3	protein_coding	2.87548	3.19635	-0.314144	0.0558856	0.999807	0.999969
ENSG00000236081.1	AC074389.9	lincRNA	0.891966	0.849778	-0.270964	0.0558868	0.999807	NA
ENSG00000270084.1	GAS5-AS1	antisense	20.1722	19.1349	-0.299622	0.0558956	0.999807	NA
ENSG00000170956.12	CEACAM3	protein_coding	2.87526	0.445183	0.409015	0.055924	0.999807	0.999969
ENSG00000133678.9	TMEM254	protein_coding	700.085	660.484	0.120334	0.0559293	0.999807	0.999969
ENSG00000255242.1	C14orf169	processed_transcript	1.98256	5.07651	-0.326112	0.0559417	0.999807	NA
ENSG00000189320.4	FAM180A	protein_coding	11.3509	4.55158	-0.580092	0.0559873	0.999807	0.999969
ENSG00000163486.8	SRGAP2	protein_coding	2210.4	2682.28	-0.120563	0.0560669	0.999807	0.999969
ENSG00000188729.2	OSTN	protein_coding	72.3569	91.7427	-0.704705	0.0561397	0.999807	0.999969
ENSG00000224635.1	RP4-564F22.5	lincRNA	19.9228	19.4322	-0.612367	0.0561871	0.999807	NA
ENSG00000254361.1	RP11-238K6.2	lincRNA	2.13128	3.03397	-0.337064	0.0562148	0.999807	NA
ENSG00000225510.1	PCDH8P1	pseudogene	1.93339	2.58909	-0.414194	0.0562676	0.999807	NA
ENSG00000101470.5	TNNC2	protein_coding	68.4172	65.6085	0.352655	0.0563589	0.999807	0.999969
ENSG00000138798.7	EGF	protein_coding	68.5994	80.7735	0.290892	0.0563632	0.999807	0.999969
ENSG00000253971.1	CDC42P3	pseudogene	2.57739	2.12383	-0.3317	0.056373	0.999807	NA
ENSG00000251173.1	UCHL1-AS1	antisense	1.73495	2.22477	-0.359086	0.0564722	0.999807	NA
ENSG00000237990.2	CNTN4-AS1	antisense	4.60947	3.45844	-0.475964	0.0567004	0.999807	NA
ENSG00000116544.7	DLGAP3	protein_coding	1835.07	2297.31	-0.354266	0.0567005	0.999807	0.999969
ENSG00000140451.8	PIF1	protein_coding	58.4889	72.1867	0.235228	0.0568188	0.999807	0.999969
ENSG00000260545.1	CTB-134F13.1	antisense	4.1137	4.28801	0.445781	0.0568443	0.999807	NA
ENSG00000206432.3	TMEM200C	protein_coding	376.999	342.174	-0.257707	0.0568645	0.999807	0.999969
ENSG00000228412.1	RP4-625H18.2	lincRNA	8.08021	6.55429	0.383353	0.056907	0.999807	NA
ENSG00000160202.3	CRYAA	protein_coding	7.7834	7.36436	0.518694	0.0569376	0.999807	0.999969
ENSG00000259460.1	RP11-128A17.1	antisense	2.77625	2.02249	-0.392142	0.0569663	0.999807	NA
ENSG00000235326.1	RP11-509J21.3	lincRNA	17.0012	23.9861	0.44086	0.0571631	0.999807	NA
ENSG00000232073.1	RP1-302D9.3	antisense	4.80705	4.45044	-0.443093	0.0572072	0.999807	NA
ENSG00000251484.3	RP5-1065J22.4	pseudogene	1.73507	2.02337	-0.264438	0.0572224	0.999807	NA
ENSG00000231584.3	FAHD2CP	pseudogene	563.474	877.904	0.360539	0.0573122	0.999807	NA
ENSG00000198406.6	BZW1P2	pseudogene	10.6564	11.9926	-0.462626	0.0573278	0.999807	NA
ENSG00000128594.3	LRRC4	protein_coding	2087.01	2504.93	-0.361114	0.0573364	0.999807	0.999969
ENSG00000225614.2	ZNF469	protein_coding	269.712	307.922	-0.461425	0.0573732	0.999807	0.999969
ENSG00000079841.14	RIMS1	protein_coding	2709.92	3427.88	-0.406279	0.0573817	0.999807	0.999969
ENSG00000266554.1	RP11-527H14.2	lincRNA	5.00578	6.27115	-0.482958	0.0573834	0.999807	NA
ENSG00000201684.1	RN7SKP239	misc_RNA	3.12205	4.04663	-0.400908	0.0573995	0.999807	NA
ENSG00000196668.3	LINC00173	processed_transcript	68.0574	97.8181	0.379043	0.0574521	0.999807	NA
ENSG00000171133.2	OR2K2	protein_coding	1.04077	3.13434	0.307385	0.0574723	0.999807	0.999969
ENSG00000165244.6	ZNF367	protein_coding	112.563	97.7221	0.412218	0.0574829	0.999807	0.999969
ENSG00000152611.7	CAPSL	protein_coding	11.9945	14.0175	-0.46632	0.0575219	0.999807	0.999969
ENSG00000156427.7	FGF18	protein_coding	57.6004	43.1737	-0.304283	0.0576401	0.999807	0.999969
ENSG00000139174.6	PRICKLE1	protein_coding	716.94	641.992	-0.292578	0.057708	0.999807	0.999969
ENSG00000197757.7	HOXC6	protein_coding	4.41157	0.0606846	-0.349051	0.0577424	0.999807	0.999969
ENSG00000263422.1	AC005702.1	miRNA	11.9955	14.1787	-0.319043	0.0577728	0.999807	NA
ENSG00000115368.5	WDR75	protein_coding	1254.58	1183.54	0.140477	0.0578415	0.999807	0.999969
ENSG00000135766.8	EGLN1	protein_coding	3444.3	2681.11	-0.218605	0.0579594	0.999807	0.999969
ENSG00000125875.9	TBC1D20	protein_coding	1958.49	1919.75	-0.126365	0.0580416	0.999807	0.999969
ENSG00000229867.1	STEAP3-AS1	antisense	32.9093	22.0291	-0.300733	0.0580456	0.999807	NA
ENSG00000117305.10	HMGCL	protein_coding	589.495	591.739	0.265542	0.0580839	0.999807	0.999969
ENSG00000141519.10	CCDC40	protein_coding	257.6	250.643	-0.286951	0.0581745	0.999807	0.999969
ENSG00000255987.1	RP11-1094M14.4	pseudogene	0.793068	1.17344	-0.268719	0.0581786	0.999807	NA
ENSG00000169118.10	CSNK1G1	protein_coding	487.967	459.746	-0.158892	0.0582267	0.999807	0.999969
ENSG00000111271.10	ACAD10	protein_coding	500.091	591.968	0.160705	0.0582371	0.999807	0.999969
ENSG00000254353.1	RP11-195E2.4	lincRNA	6.29442	13.2898	0.596009	0.0582569	0.999807	NA
ENSG00000226121.1	AHCTF1P1	pseudogene	10.5098	7.09962	0.31512	0.0583085	0.999807	NA
ENSG00000164631.14	ZNF12	protein_coding	871.479	832.587	-0.189978	0.0583675	0.999807	0.999969
ENSG00000124787.9	RPP40	protein_coding	130.163	146.289	-0.242859	0.058536	0.999807	0.999969
ENSG00000266066.1	POLRMTP1	pseudogene	13.9785	26.4374	-0.397504	0.0585611	0.999807	NA
ENSG00000173207.8	CKS1B	protein_coding	176.316	133.578	0.351422	0.0585679	0.999807	0.999969
ENSG00000096063.10	SRPK1	protein_coding	1450.22	1342.88	-0.186483	0.0585901	0.999807	0.999969
ENSG00000148082.5	SHC3	protein_coding	321.642	466.176	-0.616577	0.0586426	0.999807	0.999969
ENSG00000261554.1	RP11-810K23.10	pseudogene	1.38745	2.26581	-0.277236	0.0586512	0.999807	NA
ENSG00000257337.1	RP11-983P16.4	antisense	363.495	473.393	0.485766	0.0586665	0.999807	NA
ENSG00000235447.2	RP1-279N11.1	pseudogene	9.12007	14.1781	0.20823	0.0587143	0.999807	NA
ENSG00000132481.2	TRIM47	protein_coding	819.708	723.584	0.512107	0.0587514	0.999807	0.999969
ENSG00000229702.1	RP1-274L7.1	lincRNA	1.88318	1.55729	0.353885	0.0588527	0.999807	NA
ENSG00000183060.11	LYSMD4	protein_coding	504.722	655.273	0.176376	0.0589067	0.999807	0.999969
ENSG00000267528.1	AC011524.1	lincRNA	1.58649	1.59749	0.356351	0.0589527	0.999807	NA
ENSG00000205784.2	ARRDC5	protein_coding	3.02424	3.35813	-0.424447	0.0589557	0.999807	0.999969
ENSG00000109270.8	LAMTOR3	protein_coding	1728.98	1707.69	-0.195382	0.0589573	0.999807	0.999969
ENSG00000223825.4	DAZAP2P1	pseudogene	1.28877	0.991055	-0.321301	0.0591322	0.999807	NA
ENSG00000233968.2	RP11-354E11.2	antisense	3.46976	3.03486	-0.381675	0.0591579	0.999807	NA
ENSG00000204217.8	BMPR2	protein_coding	4462.73	4292.59	-0.189171	0.0591604	0.999807	0.999969
ENSG00000110169.6	HPX	protein_coding	23.5954	37.1135	0.334415	0.059184	0.999807	0.999969
ENSG00000235751.3	MAGI2-IT1	sense_intronic	2.87513	11.3857	0.460445	0.0592119	0.999807	NA
ENSG00000260523.1	RP11-483P21.3	lincRNA	70.1352	52.0912	-0.451019	0.0592384	0.999807	NA
ENSG00000229117.4	RPL41	protein_coding	7786.42	6234.67	0.257171	0.059301	0.999807	0.999969
ENSG00000236953.1	ZDHHC20-IT1	sense_intronic	6.98819	11.8528	0.541248	0.0593431	0.999807	NA
ENSG00000230795.2	HLA-K	pseudogene	45.2063	42.2192	-0.40009	0.0593531	0.999807	NA
ENSG00000070404.4	FSTL3	protein_coding	586.124	574.714	0.325329	0.0593965	0.999807	0.999969
ENSG00000137494.9	ANKRD42	protein_coding	806.476	770.208	-0.17709	0.0594322	0.999807	0.999969
ENSG00000128714.5	HOXD13	protein_coding	2.3294	0	-0.345323	0.0595758	0.999807	0.999969
ENSG00000015171.14	ZMYND11	protein_coding	5407.17	4678.6	-0.108423	0.0595944	0.999807	0.999969
ENSG00000259652.1	RP11-797A18.3	lincRNA	1.63515	3.27594	-0.323063	0.0596495	0.999807	NA
ENSG00000263432.1	RN7SL689P	misc_RNA	4.51028	3.3175	-0.411069	0.0597323	0.999807	NA
ENSG00000248610.1	HSPA8P4	pseudogene	6.59196	6.20982	-0.36134	0.0597536	0.999807	NA
ENSG00000186645.6	SPDYE9P	pseudogene	1.33827	0.930424	-0.301445	0.0597875	0.999807	NA
ENSG00000159239.7	C2orf81	protein_coding	186.679	232.096	0.240047	0.0597939	0.999807	0.999969
ENSG00000259666.1	RP11-307C19.3	antisense	3.27105	6.00821	-0.406324	0.0599747	0.999807	NA
ENSG00000026559.8	KCNG1	protein_coding	151.718	115.532	-0.617286	0.0599955	0.999807	0.999969
ENSG00000218536.1	AP002530.2	pseudogene	3.31983	4.59102	-0.34043	0.060005	0.999807	NA
ENSG00000227637.1	RP11-242O24.5	antisense	4.01417	4.83371	-0.341674	0.0600689	0.999807	NA
ENSG00000137343.13	ATAT1	protein_coding	1368.39	1465.03	0.177352	0.0600757	0.999807	0.999969
ENSG00000176749.4	CDK5R1	protein_coding	6911.48	7755.81	-0.271843	0.0601369	0.999807	0.999969
ENSG00000141570.6	CBX8	protein_coding	126.589	139.151	-0.231989	0.0601495	0.999807	0.999969
ENSG00000181513.10	ACBD4	protein_coding	691.193	748.875	0.228743	0.0601618	0.999807	0.999969
ENSG00000204540.6	PSORS1C1	protein_coding	20.0268	24.8175	0.374573	0.0602772	0.999807	0.999969
ENSG00000143156.9	NME7	protein_coding	432.005	357.291	-0.233681	0.0603578	0.999807	0.999969
ENSG00000138621.7	PPCDC	protein_coding	102.76	123.632	0.260884	0.0603585	0.999807	0.999969
ENSG00000198556.9	ZNF789	protein_coding	445.61	537.482	0.241676	0.0603782	0.999807	0.999969
ENSG00000251211.1	RP11-889L3.4	pseudogene	0.59488	0.809259	0.233835	0.0604435	0.999807	NA
ENSG00000198723.6	C19orf45	protein_coding	28.2049	51.5568	0.429114	0.0604667	0.999807	0.999969
ENSG00000187559.4	FOXD4L3	protein_coding	11.6982	8.27446	-0.505952	0.060473	0.999807	0.999969
ENSG00000261115.1	TMEM178B	protein_coding	2255.72	2402.46	-0.445317	0.0604911	0.999807	0.999969
ENSG00000261740.1	RP11-345J4.5	protein_coding	45.0532	45.9762	-0.16626	0.0605105	0.999807	0.999969
ENSG00000164167.5	LSM6	protein_coding	353.772	276.01	0.204096	0.0606165	0.999807	0.999969
ENSG00000248431.1	AC005150.1	lincRNA	3.56884	1.94144	0.43965	0.0606414	0.999807	NA
ENSG00000254839.1	AF131215.6	lincRNA	1.18999	1.07152	0.314208	0.0607669	0.999807	NA
ENSG00000061676.9	NCKAP1	protein_coding	9723.38	8932.89	-0.250583	0.0608566	0.999807	0.999969
ENSG00000015413.5	DPEP1	protein_coding	4.11496	1.73999	0.431188	0.0608822	0.999807	0.999969
ENSG00000260430.1	RP11-626G11.4	lincRNA	6.39501	4.02545	-0.391174	0.0609323	0.999807	NA
ENSG00000135063.13	FAM189A2	protein_coding	834.642	662.139	0.581865	0.0609436	0.999807	0.999969
ENSG00000005961.13	ITGA2B	protein_coding	147.02	187.478	0.354411	0.06095	0.999807	0.999969
ENSG00000101203.12	COL20A1	protein_coding	448.186	655.133	0.432324	0.0609736	0.999807	0.999969
ENSG00000197217.8	ENTPD4	protein_coding	2457.01	2525.11	-0.218218	0.0609965	0.999807	0.999969
ENSG00000157766.11	ACAN	protein_coding	74.2009	76.0895	0.254448	0.0610471	0.999807	0.999969
ENSG00000188227.8	ZNF793	protein_coding	487.605	522.856	-0.1999	0.0610758	0.999807	0.999969
ENSG00000206418.3	RAB12	protein_coding	2207.15	2007.88	-0.133312	0.0610775	0.999807	0.999969
ENSG00000133315.6	MACROD1	protein_coding	495.485	433.288	0.409417	0.0610981	0.999807	0.999969
ENSG00000189334.4	S100A14	protein_coding	18.2433	17.0537	0.486078	0.061128	0.999807	0.999969
ENSG00000135956.3	TMEM127	protein_coding	2388.6	2581.24	-0.143912	0.0612193	0.999807	0.999969
ENSG00000048991.12	R3HDM1	protein_coding	6403.17	6398.96	-0.290582	0.0612825	0.999807	0.999969
ENSG00000223725.2	AC007879.5	antisense	0.446135	1.41579	0.19569	0.0613032	0.999807	NA
ENSG00000146242.5	TPBG	protein_coding	503.712	626.316	-0.352192	0.0613582	0.999807	0.999969
ENSG00000225419.1	RPL21P3	pseudogene	4.1634	2.52899	0.369373	0.0613604	0.999807	NA
ENSG00000202408.1	RNU1-122P	snRNA	10.9544	11.4305	-0.333855	0.0613808	0.999807	NA
ENSG00000251629.2	RP11-774D14.1	lincRNA	1.43711	1.92102	0.3343	0.0614224	0.999807	NA
ENSG00000152578.8	GRIA4	protein_coding	3190.1	3255.68	-0.344582	0.0614248	0.999807	0.999969
ENSG00000128408.7	RIBC2	protein_coding	16.9516	17.8419	-0.347191	0.0614463	0.999807	0.999969
ENSG00000230699.2	RP11-54O7.1	lincRNA	6.64176	8.51719	0.298584	0.0614603	0.999807	NA
ENSG00000135823.9	STX6	protein_coding	2044.29	1962.56	-0.117382	0.0614934	0.999807	0.999969
ENSG00000265971.1	RP11-269G24.6	lincRNA	11.153	8.07339	0.443522	0.0615114	0.999807	NA
ENSG00000103061.6	SLC7A6OS	protein_coding	133.579	139.95	0.243663	0.0615332	0.999807	0.999969
ENSG00000235499.1	AC073046.25	lincRNA	0.445999	1.15319	-0.199479	0.0616028	0.999807	NA
ENSG00000244124.1	ATP1B3-AS1	antisense	16.1071	23.7144	-0.493422	0.0616121	0.999807	NA
ENSG00000138135.5	CH25H	protein_coding	143.076	81.2718	0.842378	0.0617014	0.999807	0.999969
ENSG00000229989.3	MIR181A1HG	lincRNA	2.87464	4.51037	0.348087	0.061723	0.999807	NA
ENSG00000110318.9	KIAA1377	protein_coding	1436.39	1188.72	-0.26899	0.0617814	0.999807	0.999969
ENSG00000269420.1	CTD-2265M8.2	antisense	4.36203	5.86519	0.408604	0.0619514	0.999807	NA
ENSG00000109762.11	SNX25	protein_coding	789.719	720.663	-0.205311	0.0619523	0.999807	0.999969
ENSG00000261226.1	RP11-830F9.7	sense_intronic	8.77269	11.971	-0.221668	0.0620063	0.999807	NA
ENSG00000198721.8	ECI2	protein_coding	1278.22	1000.03	0.289643	0.0620164	0.999807	0.999969
ENSG00000197092.5	GOLGA6L16P	pseudogene	4.95613	6.06944	-0.402977	0.0620229	0.999807	NA
ENSG00000198793.8	MTOR	protein_coding	2234.79	2428.27	-0.140104	0.0621946	0.999807	0.999969
ENSG00000254921.1	RP11-236J17.6	antisense	15.9621	20.7371	-0.353867	0.0622472	0.999807	NA
ENSG00000164621.5	SMAD5-AS1	antisense	3.669	1.01138	0.452658	0.062312	0.999807	NA
ENSG00000158290.12	CUL4B	protein_coding	2281.36	2128.06	-0.142704	0.0623345	0.999807	0.999969
ENSG00000214280.3	RP11-553K23.2	pseudogene	11.1025	11.1858	0.411119	0.0624317	0.999807	NA
ENSG00000145730.16	PAM	protein_coding	4429.52	4106.11	-0.298718	0.0624567	0.999807	0.999969
ENSG00000251485.1	AC068134.10	pseudogene	17.7426	23.22	-0.335469	0.0625293	0.999807	NA
ENSG00000156795.2	WDYHV1	protein_coding	314.558	344.865	0.259562	0.0625502	0.999807	0.999969
ENSG00000141655.11	TNFRSF11A	protein_coding	181.36	232.923	-0.310265	0.0625548	0.999807	0.999969
ENSG00000128578.5	STRIP2	protein_coding	557.625	733.521	-0.283188	0.0625843	0.999807	0.999969
ENSG00000266124.1	MIR5587	miRNA	0.842432	1.33442	0.237548	0.0625916	0.999807	NA
ENSG00000106993.7	CDC37L1	protein_coding	1320.84	1201.64	-0.20854	0.0626464	0.999807	0.999969
ENSG00000087842.6	PIR	protein_coding	430.309	419.102	0.471912	0.0627903	0.999807	0.999969
ENSG00000007968.6	E2F2	protein_coding	1.18975	1.21405	0.31592	0.0628829	0.999807	0.999969
ENSG00000149089.8	APIP	protein_coding	712.892	677.722	0.24993	0.0628872	0.999807	0.999969
ENSG00000181039.7	ANKRD34A	protein_coding	1061.25	1248.91	-0.397502	0.0629257	0.999807	0.999969
ENSG00000257501.2	RP11-1016B18.1	pseudogene	15.1665	16.568	-0.39701	0.0629263	0.999807	NA
ENSG00000261185.1	RP11-317P15.5	lincRNA	133.377	154.66	-0.531983	0.0629302	0.999807	NA
ENSG00000162572.15	SCNN1D	protein_coding	701.568	1028.89	0.286148	0.0629679	0.999807	0.999969
ENSG00000262188.1	RP11-353N14.4	lincRNA	41.3886	65.2781	0.570313	0.0630323	0.999807	NA
ENSG00000120868.9	APAF1	protein_coding	1132.87	945.63	-0.203832	0.0630461	0.999807	0.999969
ENSG00000100628.7	ASB2	protein_coding	344.502	336.7	-0.385976	0.0630768	0.999807	0.999969
ENSG00000227279.1	AC015933.2	antisense	3.17206	4.87483	-0.33941	0.0631631	0.999807	NA
ENSG00000115163.10	CENPA	protein_coding	2.97384	1.98234	0.42509	0.0631913	0.999807	0.999969
ENSG00000216915.2	RP1-97D16.1	pseudogene	1.38753	3.11508	-0.289327	0.0631962	0.999807	NA
ENSG00000143756.7	FBXO28	protein_coding	1461.97	1391.12	-0.211862	0.0632032	0.999807	0.999969
ENSG00000223820.5	CFL1P1	pseudogene	41.2907	43.8126	0.205435	0.0633234	0.999807	NA
ENSG00000101405.3	OXT	protein_coding	2.18172	2.60993	-0.354477	0.063494	0.999807	0.999969
ENSG00000235510.1	BX842568.1	pseudogene	7.1377	7.22173	-0.392836	0.0635581	0.999807	NA
ENSG00000119487.12	MAPKAP1	protein_coding	2461.05	2306.5	-0.124648	0.0635867	0.999807	0.999969
ENSG00000266964.1	FXYD1	protein_coding	562.025	511.247	0.430182	0.0636574	0.999807	0.999969
ENSG00000172209.4	GPR22	protein_coding	992.865	917.055	-0.444394	0.063691	0.999807	0.999969
ENSG00000196152.6	ZNF79	protein_coding	82.2277	88.8178	0.188336	0.0637188	0.999807	0.999969
ENSG00000112406.4	HECA	protein_coding	1787.91	1445.47	-0.270934	0.0637825	0.999807	0.999969
ENSG00000240244.3	GAPDHP33	pseudogene	4.80754	5.96884	-0.422133	0.0637971	0.999807	NA
ENSG00000264577.1	AC010761.8	antisense	28.0052	30.5657	0.275943	0.0637973	0.999807	NA
ENSG00000149489.4	ROM1	protein_coding	678.607	610.682	0.474342	0.0638019	0.999807	0.999969
ENSG00000162869.11	PPP1R21	protein_coding	1784.5	1734.48	-0.20286	0.0638566	0.999807	0.999969
ENSG00000135824.8	RGS8	protein_coding	22.0523	41.8363	-0.677789	0.0638632	0.999807	0.999969
ENSG00000239908.2	RN7SL75P	misc_RNA	0.594822	1.86081	-0.239655	0.0639003	0.999807	NA
ENSG00000205488.4	CALML3-AS1	antisense	20.7179	28.0591	-0.510873	0.0639038	0.999807	NA
ENSG00000141696.8	LEPREL4	protein_coding	447.758	370.214	0.286493	0.0639222	0.999807	0.999969
ENSG00000139428.6	MMAB	protein_coding	620.122	704.577	0.315082	0.0639512	0.999807	0.999969
ENSG00000237585.1	LINC00407	lincRNA	2.72587	3.90459	-0.329661	0.0639746	0.999807	NA
ENSG00000164241.8	C5orf63	protein_coding	37.3761	27.8923	0.334021	0.0640249	0.999807	0.999969
ENSG00000201499.1	RNU6-312P	snRNA	4.65908	8.87925	-0.402049	0.0640546	0.999807	NA
ENSG00000261292.1	RP11-389G6.3	sense_overlapping	500.049	388.584	-0.369203	0.0640881	0.999807	NA
ENSG00000226084.4	RP4-706A16.3	pseudogene	8.77451	4.02553	0.288312	0.0642155	0.999807	NA
ENSG00000265996.1	MIR3671	miRNA	13.7312	13.8122	0.456548	0.0642717	0.999807	NA
ENSG00000096654.11	ZNF184	protein_coding	667.958	567.669	-0.325891	0.0642988	0.999807	0.999969
ENSG00000253720.1	RP11-473O4.3	lincRNA	2.13128	4.34821	-0.341719	0.064446	0.999807	NA
ENSG00000204929.6	AC074391.1	lincRNA	11.2521	15.2336	0.33516	0.0644513	0.999807	NA
ENSG00000085832.12	EPS15	protein_coding	6585.56	7352.38	-0.161952	0.0645043	0.999807	0.999969
ENSG00000176896.7	TCEANC	protein_coding	135.316	130.314	0.211346	0.0645061	0.999807	0.999969
ENSG00000223652.2	AC106786.1	antisense	2.87467	1.497	-0.398009	0.0645706	0.999807	NA
ENSG00000222051.1	RNU6-1165P	snRNA	2.13158	1.63841	-0.341333	0.064583	0.999807	NA
ENSG00000200231.1	RNU1-23P	snRNA	1.98193	1.88155	-0.292513	0.064589	0.999807	NA
ENSG00000261202.1	RP3-496C20.1	antisense	4.21436	3.72218	0.348967	0.0646389	0.999807	NA
ENSG00000159228.8	CBR1	protein_coding	2523.58	3032.21	0.361651	0.0646476	0.999807	0.999969
ENSG00000222044.1	RP5-1039K5.16	antisense	15.2636	41.1525	0.564217	0.0646477	0.999807	NA
ENSG00000134917.9	ADAMTS8	protein_coding	468.489	592.694	-0.26477	0.0646812	0.999807	0.999969
ENSG00000106723.12	SPIN1	protein_coding	6160.43	6308.89	-0.212615	0.0646825	0.999807	0.999969
ENSG00000269755.1	CTD-3105H18.18	protein_coding	5.35231	4.57167	-0.380252	0.0646905	0.999807	0.999969
ENSG00000233493.3	TMEM238	protein_coding	4.41203	8.08942	0.35665	0.0647154	0.999807	0.999969
ENSG00000211456.6	SACM1L	protein_coding	2371.94	2136.91	-0.19585	0.0648978	0.999807	0.999969
ENSG00000140564.6	FURIN	protein_coding	1914.14	1831.98	-0.152061	0.0649738	0.999807	0.999969
ENSG00000231147.2	ARHGAP42P2	pseudogene	1.83384	2.04221	-0.340615	0.0650059	0.999807	NA
ENSG00000144199.7	FAHD2B	protein_coding	759.469	916.354	0.298829	0.0650376	0.999807	0.999969
ENSG00000249456.1	RP11-298J20.4	sense_overlapping	5.00506	10.638	-0.376817	0.0650587	0.999807	NA
ENSG00000169242.7	EFNA1	protein_coding	634.954	618.996	0.479968	0.065084	0.999807	0.999969
ENSG00000135476.7	ESPL1	protein_coding	7.2367	7.00001	0.389185	0.0651055	0.999807	0.999969
ENSG00000162923.10	WDR26	protein_coding	3155.66	2857.08	-0.19113	0.065226	0.999807	0.999969
ENSG00000214432.5	AC068831.10	antisense	23.8923	23.9299	-0.241708	0.0653071	0.999807	NA
ENSG00000100297.10	MCM5	protein_coding	263.314	265.745	0.369049	0.0653253	0.999807	0.999969
ENSG00000135903.14	PAX3	protein_coding	2.87506	1.9407	-0.351191	0.0653642	0.999807	0.999969
ENSG00000110427.10	KIAA1549L	protein_coding	6730.05	6519.47	-0.449315	0.0653847	0.999807	0.999969
ENSG00000175063.12	UBE2C	protein_coding	6.74154	2.79178	0.509271	0.0654414	0.999807	0.999969
ENSG00000267908.1	ZSCAN5D	protein_coding	3.96488	4.30928	0.367187	0.0654749	0.999807	0.999969
ENSG00000224786.1	CETN4P	pseudogene	18.4877	23.6446	0.247214	0.0655624	0.999807	NA
ENSG00000229010.1	RP5-979D14.1	pseudogene	1.04127	1.27489	0.28666	0.0655705	0.999807	NA
ENSG00000104783.7	KCNN4	protein_coding	56.3159	61.4988	0.478112	0.0655744	0.999807	0.999969
ENSG00000127124.9	HIVEP3	protein_coding	607.329	740.442	-0.219706	0.0655765	0.999807	0.999969
ENSG00000228318.1	AP001610.5	antisense	2.47888	1.17321	0.353801	0.0657049	0.999807	NA
ENSG00000109756.4	RAPGEF2	protein_coding	5070.81	4601.45	-0.256226	0.0657542	0.999807	0.999969
ENSG00000163545.7	NUAK2	protein_coding	48.4298	51.0328	0.438849	0.0657662	0.999807	0.999969
ENSG00000258480.1	RP11-662J14.2	lincRNA	4.0146	5.64435	-0.333866	0.0657688	0.999807	NA
ENSG00000234183.1	AC004854.4	antisense	1.09074	2.00205	0.182945	0.0657764	0.999807	NA
ENSG00000122674.8	CCZ1	protein_coding	419.757	355.691	-0.179482	0.065781	0.999807	0.999969
ENSG00000006837.6	CDKL3	protein_coding	214.124	192.443	0.158706	0.0658262	0.999807	0.999969
ENSG00000169085.7	C8orf46	protein_coding	6920.03	6404.26	-0.268646	0.065832	0.999807	0.999969
ENSG00000131149.13	GSE1	protein_coding	1442.31	1502.95	-0.17256	0.0659309	0.999807	0.999969
ENSG00000176563.5	CNTD1	protein_coding	60.6684	61.8987	0.145095	0.0659504	0.999807	0.999969
ENSG00000218823.1	PAPOLB	protein_coding	1.93289	1.31518	-0.343356	0.0659598	0.999807	0.999969
ENSG00000224739.2	AC016735.1	lincRNA	3.76755	4.73245	0.392303	0.0660587	0.999807	NA
ENSG00000127152.13	BCL11B	protein_coding	409.953	494.078	-0.21779	0.0660599	0.999807	0.999969
ENSG00000256116.1	RP11-783K16.14	antisense	2.97467	3.35719	0.332367	0.0660608	0.999807	NA
ENSG00000229286.1	LA16c-4G1.4	pseudogene	2.62692	1.86175	-0.363934	0.0660853	0.999807	NA
ENSG00000269018.1	AP001362.1	protein_coding	10.8552	10.5386	-0.365834	0.0660875	0.999807	0.999969
ENSG00000227210.1	AC079145.4	antisense	7.78242	7.76813	0.383499	0.0661333	0.999807	NA
ENSG00000261617.1	RP11-243A14.1	lincRNA	33.1097	51.4946	0.617299	0.0661485	0.999807	NA
ENSG00000143537.8	ADAM15	protein_coding	1482.47	1904.73	0.296667	0.0661755	0.999807	0.999969
ENSG00000167552.9	TUBA1A	protein_coding	15907.6	24398.2	0.38243	0.0662039	0.999807	0.999969
ENSG00000242779.2	ZNF702P	pseudogene	131.642	162.797	-0.449679	0.0662332	0.999807	NA
ENSG00000188242.4	CTD-2228K2.5	protein_coding	332.655	316.792	0.168545	0.0662476	0.999807	0.999969
ENSG00000204536.9	CCHCR1	protein_coding	626.978	645.047	0.245605	0.0664733	0.999807	0.999969
ENSG00000119318.8	RAD23B	protein_coding	4255.57	4189.81	-0.13393	0.0665054	0.999807	0.999969
ENSG00000225746.4	AL132709.5	lincRNA	87.3882	111.605	-0.289703	0.0665731	0.999807	NA
ENSG00000265542.1	RP11-60A24.3	lincRNA	10.6574	9.8527	-0.247383	0.0666132	0.999807	NA
ENSG00000232034.1	AC092168.2	sense_intronic	1.83361	1.65888	-0.352876	0.0666679	0.999807	NA
ENSG00000233121.1	VN1R20P	pseudogene	36.7253	35.2399	-0.383462	0.0668331	0.999807	NA
ENSG00000178248.10	AP000345.1	lincRNA	6.09757	5.07837	0.354845	0.0669035	0.999807	NA
ENSG00000153989.7	NUS1	protein_coding	2108.69	1871.52	-0.166896	0.0669236	0.999807	0.999969
ENSG00000147383.6	NSDHL	protein_coding	419.691	491.126	0.254557	0.0669753	0.999807	0.999969
ENSG00000156384.10	SFR1	protein_coding	163.428	176.455	0.311498	0.0669876	0.999807	0.999969
ENSG00000135697.5	BCMO1	protein_coding	40.497	55.5837	0.365295	0.0670077	0.999807	0.999969
ENSG00000240739.1	RP11-69M1.1	pseudogene	3.52014	1.43638	0.477727	0.067113	0.999807	NA
ENSG00000092051.12	JPH4	protein_coding	8973.3	9545.4	-0.276394	0.0671192	0.999807	0.999969
ENSG00000249252.1	RP11-665G4.1	antisense	4.2139	5.29857	0.416872	0.0671227	0.999807	NA
ENSG00000119547.4	ONECUT2	protein_coding	194.975	173.951	-0.422811	0.0671256	0.999807	0.999969
ENSG00000072135.8	PTPN18	protein_coding	1354.1	1455.64	0.232017	0.0672178	0.999807	0.999969
ENSG00000146469.8	VIP	protein_coding	609.327	583.912	-0.537909	0.0672268	0.999807	0.999969
ENSG00000162852.9	CNST	protein_coding	2872.38	2267.54	-0.33208	0.0672967	0.999807	0.999969
ENSG00000230289.1	RP11-334J6.6	antisense	2.08142	2.16423	0.36061	0.0674156	0.999807	NA
ENSG00000269978.1	RP11-338N10.3	lincRNA	15.4165	23.3769	0.292124	0.0674315	0.999807	NA
ENSG00000151789.5	ZNF385D	protein_coding	524.177	575.151	-0.439277	0.0675151	0.999807	0.999969
ENSG00000267105.1	CTD-2369P2.4	antisense	3.56879	3.86371	-0.349957	0.0675329	0.999807	NA
ENSG00000224969.1	RP11-54O7.11	antisense	9.46759	6.85866	-0.411983	0.067593	0.999807	NA
ENSG00000089060.7	SLC8B1	protein_coding	528.855	583.993	0.318813	0.0677032	0.999807	0.999969
ENSG00000099797.7	TECR	protein_coding	3451.08	3451.96	0.237473	0.0677075	0.999807	0.999969
ENSG00000263607.1	RN7SL80P	misc_RNA	0.644336	0.889827	-0.187425	0.0677118	0.999807	NA
ENSG00000271347.1	RP11-701H24.7	sense_intronic	48.6258	33.7611	0.226226	0.0677337	0.999807	NA
ENSG00000071909.14	MYO3B	protein_coding	9.91322	10.1334	-0.293856	0.0677508	0.999807	0.999969
ENSG00000134757.4	DSG3	protein_coding	5.05415	7.84923	-0.402988	0.0677562	0.999807	0.999969
ENSG00000147041.7	SYTL5	protein_coding	259.666	234.155	-0.495505	0.06779	0.999807	0.999969
ENSG00000096401.7	CDC5L	protein_coding	1590.9	1455.39	-0.112784	0.0678215	0.999807	0.999969
ENSG00000178662.11	CSRNP3	protein_coding	2366.12	2459.44	-0.335779	0.0678522	0.999807	0.999969
ENSG00000163788.9	SNRK	protein_coding	1671.98	1772.25	-0.178872	0.0678686	0.999807	0.999969
ENSG00000204882.3	GPR20	protein_coding	9.12098	5.80631	-0.544313	0.0678755	0.999807	0.999969
ENSG00000270195.1	RP11-572O17.1	lincRNA	35.4931	34.8531	0.35175	0.0679647	0.999807	NA
ENSG00000164808.12	SPIDR	protein_coding	1885.46	1688.08	-0.133397	0.0680069	0.999807	0.999969
ENSG00000112210.7	RAB23	protein_coding	605.359	444.611	-0.282897	0.0680169	0.999807	0.999969
ENSG00000058600.11	POLR3E	protein_coding	1076.43	1088.14	-0.113768	0.0680377	0.999807	0.999969
ENSG00000183246.6	RIMBP3C	protein_coding	3.22125	3.1362	-0.399978	0.0680888	0.999807	0.999969
ENSG00000264198.1	RP11-94L15.2	lincRNA	54.4197	31.4606	-0.405489	0.06814	0.999807	NA
ENSG00000143164.11	DCAF6	protein_coding	4232.89	4214.77	-0.306712	0.0681811	0.999807	0.999969
ENSG00000255154.2	RPP14.1	protein_coding	36.3302	38.4704	-0.30524	0.0681952	0.999807	0.999969
ENSG00000100580.7	TMED8	protein_coding	1799.68	1861.34	-0.173105	0.0682227	0.999807	0.999969
ENSG00000241469.2	LINC00635	lincRNA	1.23924	2.18509	-0.261994	0.0682781	0.999807	NA
ENSG00000069248.8	NUP133	protein_coding	1636.34	1613.96	0.111194	0.0682962	0.999807	0.999969
ENSG00000184408.5	KCND2	protein_coding	1183.74	1078.14	-0.368363	0.0683133	0.999807	0.999969
ENSG00000262585.1	RP11-353N14.5	lincRNA	22.4544	33.1283	0.494087	0.0683477	0.999807	NA
ENSG00000198863.3	RUNDC1	protein_coding	1076.53	1204.51	-0.268889	0.06838	0.999807	0.999969
ENSG00000130758.3	MAP3K10	protein_coding	3767.92	4643.38	-0.241428	0.0683903	0.999807	0.999969
ENSG00000229474.2	PATL2	protein_coding	12.8382	17.4156	0.353563	0.0684442	0.999807	0.999969
ENSG00000225280.2	RP11-227D2.3	antisense	5.30382	6.43031	0.455462	0.0684756	0.999807	NA
ENSG00000170396.6	ZNF804A	protein_coding	307.344	307.976	-0.457933	0.06848	0.999807	0.999969
ENSG00000236882.3	C5orf27	protein_coding	43.4223	63.1022	0.461398	0.0685664	0.999807	0.999969
ENSG00000183281.10	PLGLB1	protein_coding	151.635	98.0388	0.319731	0.0685767	0.999807	0.999969
ENSG00000259941.1	RP11-48G14.2	lincRNA	2.37957	1.23368	0.363061	0.0685979	0.999807	NA
ENSG00000182993.3	C12orf60	protein_coding	74.5995	61.6332	0.272616	0.0686039	0.999807	0.999969
ENSG00000227638.2	HNRNPA1P14	pseudogene	2.2304	2.8719	0.38117	0.0686591	0.999807	NA
ENSG00000228812.2	RP11-157P1.5	antisense	4.85854	7.23939	0.425173	0.0686962	0.999807	NA
ENSG00000264301.1	RP11-527H14.3	lincRNA	0.594788	1.72013	-0.237766	0.068721	0.999807	NA
ENSG00000152726.14	FAM21B	protein_coding	322.448	181.822	-1.57205	0.0687345	0.999807	0.999969
ENSG00000112335.10	SNX3	protein_coding	6864.25	5879.58	-0.154543	0.0687525	0.999807	0.999969
ENSG00000224531.4	SMIM13	protein_coding	3049.28	3006.1	-0.263607	0.0687596	0.999807	0.999969
ENSG00000205863.5	C1QTNF9B	protein_coding	12.3921	14.2404	0.417723	0.0687884	0.999807	0.999969
ENSG00000105639.14	JAK3	protein_coding	416.542	489.966	0.293969	0.0688662	0.999807	0.999969
ENSG00000127957.12	PMS2P3	pseudogene	84.3165	110.274	0.280724	0.0689086	0.999807	NA
ENSG00000136897.6	MRPL50	protein_coding	1041.86	902	-0.135958	0.0689327	0.999807	0.999969
ENSG00000176407.12	KCMF1	protein_coding	1993.29	1889.45	-0.132221	0.0690137	0.999807	0.999969
ENSG00000243710.3	WDR65	protein_coding	53.5309	70.842	-0.359981	0.0690522	0.999807	0.999969
ENSG00000224805.2	LINC00853	antisense	12.9887	14.9508	0.390941	0.0691024	0.999807	NA
ENSG00000221826.5	PSG3	protein_coding	0.991176	1.53711	0.276262	0.069247	0.999807	0.999969
ENSG00000163930.5	BAP1	protein_coding	5138.56	5375.26	-0.178885	0.0692534	0.999807	0.999969
ENSG00000265611.1	MIR5010	miRNA	2.27964	6.37124	0.316918	0.0693879	0.999807	NA
ENSG00000125629.10	INSIG2	protein_coding	1231.72	1096.57	-0.202692	0.0694577	0.999807	0.999969
ENSG00000261775.1	RP11-10O17.3	lincRNA	0.941493	1.21359	0.2687	0.0694867	0.999807	NA
ENSG00000162836.6	ACP6	protein_coding	217.855	179.615	0.288302	0.0695428	0.999807	0.999969
ENSG00000268081.1	RP11-678G14.2	antisense	6.19619	7.14058	0.346471	0.0695485	0.999807	NA
ENSG00000234707.2	RP11-745C15.2	antisense	2.72661	2.62949	0.455933	0.0695676	0.999807	NA
ENSG00000038382.13	TRIO	protein_coding	4407.74	4371.19	-0.223239	0.0696651	0.999807	0.999969
ENSG00000244256.2	RN7SL130P	misc_RNA	3.3209	3.70173	-0.439285	0.0697921	0.999807	NA
ENSG00000183662.6	FAM19A1	protein_coding	767.517	746.12	-0.490106	0.0698009	0.999807	0.999969
ENSG00000146950.8	SHROOM2	protein_coding	1006.87	1089.49	-0.224075	0.0698025	0.999807	0.999969
ENSG00000088179.4	PTPN4	protein_coding	2001.49	1912.4	-0.267077	0.0698043	0.999807	0.999969
ENSG00000186732.8	MPPED1	protein_coding	1700	2321.13	-0.458302	0.0698467	0.999807	0.999969
ENSG00000219481.6	NBPF1	protein_coding	1699.42	1626.45	0.326993	0.0699429	0.999807	0.999969
ENSG00000160789.15	LMNA	protein_coding	1431.67	1431.58	0.404207	0.0699911	0.999807	0.999969
ENSG00000175197.5	DDIT3	protein_coding	824.538	744.143	0.292229	0.0700621	0.999807	0.999969
ENSG00000248245.1	CTB-49A3.2	antisense	3.96551	4.63236	-0.408436	0.0701426	0.999807	NA
ENSG00000086544.2	ITPKC	protein_coding	629.815	456.93	0.495244	0.07018	0.999807	0.999969
ENSG00000135439.7	AGAP2	protein_coding	5651.1	8247.29	-0.381338	0.0702432	0.999807	0.999969
ENSG00000180440.3	SERTM1	protein_coding	742.186	759.254	-0.678636	0.0702556	0.999807	0.999969
ENSG00000259528.1	RP11-272D12.2	antisense	0.693949	1.27462	-0.238821	0.0702599	0.999807	NA
ENSG00000207361.1	RNU6-178P	snRNA	2.72627	4.89509	-0.291307	0.0703326	0.999807	NA
ENSG00000113384.9	GOLPH3	protein_coding	2098.14	1778.29	-0.179549	0.070344	0.999807	0.999969
ENSG00000227999.1	MTND5P1	pseudogene	2.97371	3.07491	0.322372	0.070358	0.999807	NA
ENSG00000231764.3	DLX6-AS1	antisense	341.775	396.272	-0.580326	0.0704371	0.999807	NA
ENSG00000267034.1	RP11-384O8.1	lincRNA	315.733	263.819	-0.36495	0.0705252	0.999807	NA
ENSG00000165409.11	TSHR	protein_coding	2.92419	4.46923	0.368869	0.0705345	0.999807	0.999969
ENSG00000215394.4	BMS1P18	lincRNA	7.48354	8.43633	-0.489288	0.0706089	0.999807	NA
ENSG00000244733.2	RP11-506M13.3	lincRNA	50.9026	50.9927	-0.277797	0.0707044	0.999807	NA
ENSG00000260658.1	RP11-368L12.1	lincRNA	2.92402	4.91444	-0.354041	0.0707422	0.999807	NA
ENSG00000188487.7	INSC	protein_coding	16.6526	8.69956	-0.369952	0.0707985	0.999807	0.999969
ENSG00000169562.9	GJB1	protein_coding	331.59	824.208	0.662053	0.0708105	0.999807	0.999969
ENSG00000174715.7	RP11-79L9.2	pseudogene	0.445955	2.28589	0.214915	0.0708661	0.999807	NA
ENSG00000180822.7	PSMG4	protein_coding	416.613	410.594	0.174067	0.0708718	0.999807	0.999969
ENSG00000266174.1	MIR4666A	miRNA	5.75014	3.45767	-0.323127	0.0708961	0.999807	NA
ENSG00000243900.2	RN7SL320P	misc_RNA	0.842202	1.57784	-0.237039	0.0709327	0.999807	NA
ENSG00000242396.1	RP11-67L3.5	antisense	2.87467	2.1438	-0.350594	0.0710914	0.999807	NA
ENSG00000253978.1	CTB-178M22.2	antisense	14.1292	12.5825	0.414611	0.0710983	0.999807	NA
ENSG00000255857.1	PXN-AS1	antisense	79.0682	97.1053	0.319167	0.0711241	0.999807	NA
ENSG00000131153.4	GINS2	protein_coding	49.0257	54.1302	0.224307	0.0711356	0.999807	0.999969
ENSG00000260456.1	C16orf95	protein_coding	41.4881	45.8363	-0.33547	0.071156	0.999807	0.999969
ENSG00000171819.4	ANGPTL7	protein_coding	26.2736	15.9471	-0.491253	0.0712144	0.999807	0.999969
ENSG00000241163.2	LINC00877	lincRNA	25.2313	35.417	0.424902	0.0712427	0.999807	NA
ENSG00000236417.2	CTSLP1	pseudogene	0.595035	1.27446	-0.251093	0.0712543	0.999807	NA
ENSG00000241549.4	GUSBP2	pseudogene	8.8237	10.4374	0.367103	0.071333	0.999807	NA
ENSG00000203843.3	PFN1P2	pseudogene	16.6558	19.1548	0.253682	0.0714945	0.999807	NA
ENSG00000107371.7	EXOSC3	protein_coding	309.227	301.174	-0.15376	0.0715548	0.999807	0.999969
ENSG00000225867.1	RP5-1177I5.3	antisense	1.68564	2.4473	0.359811	0.0716001	0.999807	NA
ENSG00000233760.1	AC004947.2	lincRNA	2.9243	5.48272	0.387496	0.0716757	0.999807	NA
ENSG00000166317.5	SYNPO2L	protein_coding	9.0207	14.9888	0.379236	0.0717111	0.999807	0.999969
ENSG00000139718.6	SETD1B	protein_coding	811.246	914.603	-0.147106	0.0717724	0.999807	0.999969
ENSG00000121879.3	PIK3CA	protein_coding	1664.55	1299.86	-0.192725	0.0717933	0.999807	0.999969
ENSG00000117594.5	HSD11B1	protein_coding	159.3	202.078	0.5156	0.0718013	0.999807	0.999969
ENSG00000103248.12	MTHFSD	protein_coding	291.806	339.767	0.188409	0.0718552	0.999807	0.999969
ENSG00000101098.7	RIMS4	protein_coding	2903.95	3190.36	-0.229216	0.0719005	0.999807	0.999969
ENSG00000261442.1	RP11-709D24.6	antisense	2.77597	2.12418	0.399323	0.0719007	0.999807	NA
ENSG00000229567.1	RP4-717I23.2	pseudogene	2.23134	1.27445	0.362195	0.0719163	0.999807	NA
ENSG00000177954.7	RPS27	protein_coding	6841.95	5460.27	0.288621	0.0720809	0.999807	0.999969
ENSG00000185924.5	RTN4RL1	protein_coding	426.422	486.446	-0.459888	0.0721281	0.999807	0.999969
ENSG00000271581.1	XXbac-BPG248L24.12	pseudogene	2.23039	2.28597	-0.343686	0.0721559	0.999807	NA
ENSG00000266402.1	SNORA76	lincRNA	4.56053	6.18988	0.351811	0.07221	0.999807	NA
ENSG00000143554.9	SLC27A3	protein_coding	584.938	557.975	0.24119	0.0722299	0.999807	0.999969
ENSG00000203737.2	GPR52	protein_coding	36.3259	41.3631	-0.680254	0.072297	0.999807	0.999969
ENSG00000251131.1	CTD-2035E11.3	antisense	1.28909	1.65832	0.299816	0.0723011	0.999807	NA
ENSG00000238062.1	SPATA3-AS1	lincRNA	6.74022	6.41369	0.251655	0.0723227	0.999807	NA
ENSG00000135632.7	SMYD5	protein_coding	1084.68	1260.93	0.175824	0.072417	0.999807	0.999969
ENSG00000102387.11	TAF7L	protein_coding	65.9691	49.869	-0.466434	0.0724743	0.999807	0.999969
ENSG00000136603.9	SKIL	protein_coding	1377.33	1064.13	-0.226576	0.0724873	0.999807	0.999969
ENSG00000144218.13	AFF3	protein_coding	1772.6	1511.76	-0.291854	0.0724883	0.999807	0.999969
ENSG00000157540.14	DYRK1A	protein_coding	2860.08	2834.7	-0.153973	0.0725174	0.999807	0.999969
ENSG00000261555.1	CTD-3229J4.1	lincRNA	2.3299	1.53743	-0.362904	0.0726586	0.999807	NA
ENSG00000170419.6	VSTM2A	protein_coding	3406.91	2937.49	-0.475613	0.0727098	0.999807	0.999969
ENSG00000214338.6	SOGA3	protein_coding	3.7672	5.80514	0.324902	0.0727736	0.999807	0.999969
ENSG00000214700.5	C12orf71	protein_coding	5.45285	7.16023	-0.43278	0.0728158	0.999807	0.999969
ENSG00000170089.10	RP11-423H2.1	pseudogene	341.048	292.314	-0.407635	0.0728387	0.999807	NA
ENSG00000172613.3	RAD9A	protein_coding	348.431	449.917	0.265669	0.0728734	0.999807	0.999969
ENSG00000163947.7	ARHGEF3	protein_coding	2305.89	2201.27	-0.324527	0.0728841	0.999807	0.999969
ENSG00000270074.1	LINC00965	lincRNA	199.39	272.6	0.423579	0.0730924	0.999807	NA
ENSG00000227486.1	RP13-188A5.1	lincRNA	6.74177	6.23078	0.321228	0.0731006	0.999807	NA
ENSG00000231213.2	PLSCR5	protein_coding	0.941737	1.3552	-0.276584	0.0731019	0.999807	0.999969
ENSG00000118432.11	CNR1	protein_coding	2363.62	2303.28	-0.362318	0.0731254	0.999807	0.999969
ENSG00000236671.3	PRKG1-AS1	antisense	13.1847	13.027	-0.306939	0.0731541	0.999807	NA
ENSG00000201440.1	RNA5SP515	rRNA	13.2356	13.0482	-0.308373	0.073157	0.999807	NA
ENSG00000204264.4	PSMB8	protein_coding	332.363	288.486	0.387514	0.0731954	0.999807	0.999969
ENSG00000231607.3	DLEU2	processed_transcript	49.4178	42.4951	0.254739	0.073247	0.999807	NA
ENSG00000108061.7	SHOC2	protein_coding	2110.37	1973.9	-0.161606	0.0733845	0.999807	0.999969
ENSG00000227908.3	CTD-2031P19.3	antisense	17.9963	18.8094	0.529406	0.0734802	0.999807	NA
ENSG00000168884.10	TNIP2	protein_coding	388.822	314.119	0.290326	0.07358	0.999807	0.999969
ENSG00000230427.1	RP11-313A24.1	antisense	4.85807	2.28568	0.422848	0.0735829	0.999807	NA
ENSG00000129993.10	CBFA2T3	protein_coding	553.316	567.755	-0.203538	0.0735995	0.999807	0.999969
ENSG00000224523.1	RP13-52K8.1	pseudogene	1.13997	1.27428	0.304559	0.0736027	0.999807	NA
ENSG00000181467.2	RAP2B	protein_coding	643.075	596.661	-0.160368	0.0736122	0.999807	0.999969
ENSG00000078487.13	ZCWPW1	protein_coding	314.113	349.666	0.222724	0.0736289	0.999807	0.999969
ENSG00000164588.4	HCN1	protein_coding	1688.15	1811.26	-0.443029	0.0736575	0.999807	0.999969
ENSG00000036257.8	CUL3	protein_coding	2658.03	2449.07	-0.140143	0.0736997	0.999807	0.999969
ENSG00000120738.7	EGR1	protein_coding	1241.53	2243.59	-0.548608	0.0737367	0.999807	0.999969
ENSG00000151461.15	UPF2	protein_coding	1582.14	1373.12	-0.153554	0.073752	0.999807	0.999969
ENSG00000110931.14	CAMKK2	protein_coding	8368.86	11410.7	-0.295031	0.0737717	0.999807	0.999969
ENSG00000206651.1	Y_RNA.43	misc_RNA	1.33823	1.05192	-0.299511	0.0737885	0.999807	NA
ENSG00000131386.13	GALNT15	protein_coding	1732.52	1478.13	0.48765	0.0738938	0.999807	0.999969
ENSG00000268628.1	AL121761.2	protein_coding	3.1233	2.26576	0.409864	0.0738999	0.999807	0.999969
ENSG00000074803.13	SLC12A1	protein_coding	58.3338	48.3406	-0.488009	0.0739154	0.999807	0.999969
ENSG00000267475.1	CTD-2538C1.2	lincRNA	59.4356	50.9784	0.333621	0.0739238	0.999807	NA
ENSG00000177294.6	FBXO39	protein_coding	7.28528	5.4824	-0.378298	0.0739457	0.999807	0.999969
ENSG00000233913.6	CTC-575D19.1	pseudogene	1.43729	0.849655	-0.285009	0.0739664	0.999807	NA
ENSG00000179467.1	AL109806.1	pseudogene	0.396624	0.72804	0.198628	0.0739974	0.999807	NA
ENSG00000237781.2	RP11-54A4.2	antisense	6.24506	11.8122	-0.407394	0.0741114	0.999807	NA
ENSG00000251455.1	RP11-164P12.3	antisense	16.4547	18.5872	-0.402225	0.074142	0.999807	NA
ENSG00000256452.1	RP11-667M19.10	antisense	1.23912	3.78067	0.298126	0.0741445	0.999807	NA
ENSG00000171488.9	LRRC8C	protein_coding	763.423	679.069	-0.2005	0.074159	0.999807	0.999969
ENSG00000237903.1	RP3-404F18.5	sense_intronic	2.62756	2.54989	0.337457	0.0741711	0.999807	NA
ENSG00000270402.1	CTC-412M14.5	pseudogene	4.55987	2.75089	-0.417699	0.0742854	0.999807	NA
ENSG00000128973.7	CLN6	protein_coding	581.988	700.796	0.188254	0.0743273	0.999807	0.999969
ENSG00000241693.2	RN7SL704P	misc_RNA	1.53673	1.21375	0.336845	0.0743727	0.999807	NA
ENSG00000259840.1	LA16c-380A1.1	lincRNA	46.0968	79.1057	-0.269171	0.0744778	0.999807	NA
ENSG00000239115.1	RNU7-67P	snRNA	1.58615	2.30647	0.280116	0.0744794	0.999807	NA
ENSG00000150593.11	PDCD4	protein_coding	1429	1223.28	0.128126	0.0744988	0.999807	0.999969
ENSG00000269386.1	RAB11B-AS1	antisense	65.3383	89.2787	0.293741	0.074503	0.999807	NA
ENSG00000188133.5	TMEM215	protein_coding	16.753	11.3675	0.51359	0.0745096	0.999807	0.999969
ENSG00000065150.14	IPO5	protein_coding	5393.88	5085.18	-0.177725	0.0745104	0.999807	0.999969
ENSG00000260549.1	MT1L	pseudogene	200.184	62.6364	0.601607	0.0745159	0.999807	NA
ENSG00000102393.4	GLA	protein_coding	288.476	269.07	0.108109	0.0745515	0.999807	0.999969
ENSG00000270343.1	UNGP3	pseudogene	2.62727	3.94491	-0.330937	0.0745567	0.999807	NA
ENSG00000251322.3	SHANK3	protein_coding	6129.52	6877.63	-0.215569	0.0746554	0.999807	0.999969
ENSG00000260671.1	RP11-278A23.2	sense_intronic	5.25448	6.04733	0.355768	0.0746774	0.999807	NA
ENSG00000236939.2	C8orf56	protein_coding	33.7587	41.4706	0.358941	0.0746857	0.999807	0.999969
ENSG00000169679.10	BUB1	protein_coding	9.36889	12.3593	0.483621	0.0746961	0.999807	0.999969
ENSG00000254391.1	CTC-529G1.1	antisense	1.53643	3.72217	-0.271773	0.0747563	0.999807	NA
ENSG00000267505.1	CTC-296K1.3	lincRNA	6.39525	7.34207	0.371669	0.0747573	0.999807	NA
ENSG00000119771.10	KLHL29	protein_coding	806.963	777.663	-0.278429	0.0747756	0.999807	0.999969
ENSG00000248632.1	RP11-366M4.11	pseudogene	16.8505	12.8244	-0.312081	0.074798	0.999807	NA
ENSG00000233411.1	RP11-104L21.2	sense_intronic	2.23046	4.00531	0.314887	0.0748123	0.999807	NA
ENSG00000265443.1	CTD-2349P21.6	lincRNA	1.83392	3.17552	-0.302258	0.0749123	0.999807	NA
ENSG00000140254.8	DUOXA1	protein_coding	12.2948	15.2894	0.363844	0.0749128	0.999807	0.999969
ENSG00000165832.4	TRUB1	protein_coding	1115.21	1139.84	-0.291172	0.0749373	0.999807	0.999969
ENSG00000142733.10	MAP3K6	protein_coding	638.699	532.99	0.313155	0.0750286	0.999807	0.999969
ENSG00000267192.1	AC006116.12	antisense	10.8548	6.57361	-0.342451	0.0750681	0.999807	NA
ENSG00000248397.1	LINC00498	lincRNA	0.892167	1.15353	-0.255719	0.0751077	0.999807	NA
ENSG00000249911.1	RP11-122C5.1	lincRNA	2.6274	2.83166	0.409469	0.075108	0.999807	NA
ENSG00000231691.1	RP11-203F10.5	antisense	3.46971	7.30056	0.349658	0.0751081	0.999807	NA
ENSG00000112146.11	FBXO9	protein_coding	2492.78	3202.48	-0.295942	0.0752355	0.999807	0.999969
ENSG00000196993.4	NPIPB9	protein_coding	4.80783	4.81335	0.358041	0.0752754	0.999807	0.999969
ENSG00000182568.11	SATB1	protein_coding	4959.2	4910.01	-0.288233	0.0753467	0.999807	0.999969
ENSG00000066382.11	MPPED2	protein_coding	547.637	627.393	-0.240616	0.0753897	0.999807	0.999969
ENSG00000186834.2	HEXIM1	protein_coding	2128.18	1768.7	-0.291679	0.0753941	0.999807	0.999969
ENSG00000102780.11	DGKH	protein_coding	37.1705	42.8146	-0.357628	0.075441	0.999807	0.999969
ENSG00000070808.11	CAMK2A	protein_coding	46368.4	47970.1	-0.236	0.075469	0.999807	0.999969
ENSG00000169047.4	IRS1	protein_coding	525.19	430.238	-0.202138	0.075577	0.999807	0.999969
ENSG00000215296.5	TMCO5B	pseudogene	0.793129	1.88158	0.275759	0.0756208	0.999807	NA
ENSG00000225265.1	RP11-378J18.3	antisense	30.9313	32.6676	0.298057	0.0756466	0.999807	NA
ENSG00000259215.1	RP11-253M7.4	lincRNA	2.42875	2.62919	-0.314073	0.0756893	0.999807	NA
ENSG00000174851.10	YIF1A	protein_coding	513.977	621.828	0.190177	0.0757533	0.999807	0.999969
ENSG00000264835.1	RN7SL345P	misc_RNA	1.09066	1.49707	-0.274376	0.0757554	0.999807	NA
ENSG00000101198.10	NKAIN4	protein_coding	693.484	676.209	0.503757	0.0757895	0.999807	0.999969
ENSG00000255399.2	TBX5-AS1	antisense	7.73119	1.80089	-0.436554	0.0758108	0.999807	NA
ENSG00000239254.1	RP11-365F18.3	pseudogene	2.77516	2.18448	-0.340586	0.0758759	0.999807	NA
ENSG00000186960.6	C14orf23	protein_coding	199.216	199.081	0.17885	0.0759413	0.999807	0.999969
ENSG00000161326.8	DUSP14	protein_coding	666.261	632.422	-0.175424	0.0759704	0.999807	0.999969
ENSG00000168952.11	STXBP6	protein_coding	2674.71	2285.35	-0.234994	0.0760363	0.999807	0.999969
ENSG00000271461.1	RP4-673D20.6	pseudogene	5.60016	5.78595	-0.432771	0.0760424	0.999807	NA
ENSG00000270750.1	RP11-461L13.3	lincRNA	48.4746	50.0876	-0.285945	0.076116	0.999807	NA
ENSG00000068489.8	PRR11	protein_coding	47.2919	59.386	0.365422	0.0761524	0.999807	0.999969
ENSG00000205362.6	MT1A	protein_coding	73.8207	30.5451	0.628523	0.0761813	0.999807	0.999969
ENSG00000171101.9	SIGLEC17P	pseudogene	1.18964	1.57781	-0.30277	0.0762101	0.999807	NA
ENSG00000171617.9	ENC1	protein_coding	28723.7	30189.7	-0.501664	0.0762292	0.999807	0.999969
ENSG00000170921.10	TANC2	protein_coding	2904.85	3256.48	-0.229716	0.076249	0.999807	0.999969
ENSG00000228527.1	RP11-179B15.5	lincRNA	4.16323	3.19535	0.395518	0.0763027	0.999807	NA
ENSG00000259845.1	HERC2P10	pseudogene	8.03067	9.17867	0.495934	0.0763123	0.999807	NA
ENSG00000240680.1	AC016831.3	pseudogene	1.68535	1.05191	0.316762	0.0764302	0.999807	NA
ENSG00000263011.1	RP11-473M20.11	sense_overlapping	12.3925	14.8854	0.265437	0.0764523	0.999807	NA
ENSG00000213876.4	RPL7AP64	pseudogene	6.14499	6.04897	-0.466519	0.0765163	0.999807	NA
ENSG00000127526.9	SLC35E1	protein_coding	1416.88	1455.59	-0.179065	0.0765231	0.999807	0.999969
ENSG00000140992.14	PDPK1	protein_coding	3012.95	3031.23	-0.193558	0.0765245	0.999807	0.999969
ENSG00000100196.6	KDELR3	protein_coding	82.7216	49.5825	-0.313965	0.0765605	0.999807	0.999969
ENSG00000183729.3	NPBWR1	protein_coding	13.3822	11.2674	-0.574094	0.0765816	0.999807	0.999969
ENSG00000242659.1	RP11-271C24.2	lincRNA	1.78469	1.31436	-0.323474	0.0766116	0.999807	NA
ENSG00000237379.1	CBX1P3	pseudogene	3.2709	0.950553	-0.320614	0.0766457	0.999807	NA
ENSG00000231255.1	AC005009.1	antisense	12.1433	8.85796	-0.27545	0.0767653	0.999807	NA
ENSG00000173250.2	GPR151	protein_coding	26.6684	21.058	0.368011	0.0767892	0.999807	0.999969
ENSG00000228998.3	RP11-697E2.7	pseudogene	552.856	537.998	-0.202891	0.0768016	0.999807	NA
ENSG00000131759.13	RARA	protein_coding	393.293	430.159	-0.20707	0.0768202	0.999807	0.999969
ENSG00000116670.10	MAD2L2	protein_coding	581.116	504.477	0.291857	0.07683	0.999807	0.999969
ENSG00000237412.2	PRSS56	protein_coding	16.1601	28.8066	-0.379269	0.0768904	0.999807	0.999969
ENSG00000165480.11	SKA3	protein_coding	15.6127	16.1623	0.267057	0.0769007	0.999807	0.999969
ENSG00000164542.8	KIAA0895	protein_coding	611.805	580.991	-0.207759	0.0771053	0.999807	0.999969
ENSG00000259630.2	CTD-2262B20.1	pseudogene	2.37941	1.13318	0.372754	0.0771659	0.999807	NA
ENSG00000228766.3	RPL7L1P8	pseudogene	2.18037	1.98287	-0.327315	0.0771804	0.999807	NA
ENSG00000030110.8	BAK1	protein_coding	250.712	291.025	0.149487	0.0771931	0.999807	0.999969
ENSG00000156140.4	ADAMTS3	protein_coding	225.411	213.771	-0.359479	0.0772355	0.999807	0.999969
ENSG00000224963.2	U82695.9	protein_coding	9.26917	13.8569	0.328328	0.0772381	0.999807	0.999969
ENSG00000143013.7	LMO4	protein_coding	11255.5	10787.4	-0.293522	0.0772553	0.999807	0.999969
ENSG00000169902.9	TPST1	protein_coding	704.134	727.703	0.275355	0.0773	0.999807	0.999969
ENSG00000254165.1	RP11-503E24.2	antisense	7.03762	5.94459	-0.355454	0.0773257	0.999807	NA
ENSG00000161681.11	SHANK1	protein_coding	1953.61	3361	-0.534381	0.0773321	0.999807	0.999969
ENSG00000185716.7	C16orf52	protein_coding	1981.26	1669.37	-0.228076	0.0773549	0.999807	0.999969
ENSG00000266495.1	RP11-17J14.2	antisense	3.32087	3.80366	-0.277788	0.0773771	0.999807	NA
ENSG00000178951.4	ZBTB7A	protein_coding	3516.89	3812.52	-0.238156	0.0774169	0.999807	0.999969
ENSG00000188282.8	RUFY4	protein_coding	7.58288	9.56981	0.400977	0.0774287	0.999807	0.999969
ENSG00000261305.1	RP4-584D14.7	sense_overlapping	4.16401	1.55739	0.373769	0.0775057	0.999807	NA
ENSG00000109133.8	TMEM33	protein_coding	1844.39	1806.83	-0.14325	0.0775661	0.999807	0.999969
ENSG00000207959.1	MIR656	miRNA	1.09063	1.92093	-0.288094	0.0776038	0.999807	NA
ENSG00000165156.9	ZHX1	protein_coding	2334.25	1746.92	-0.227282	0.0776186	0.999807	0.999969
ENSG00000113248.3	PCDHB15	protein_coding	115.09	129.703	0.360038	0.0776227	0.999807	0.999969
ENSG00000131080.10	EDA2R	protein_coding	61.4652	60.7999	0.521924	0.0776505	0.999807	0.999969
ENSG00000085465.11	OVGP1	protein_coding	382.267	429.277	0.211884	0.0776769	0.999807	0.999969
ENSG00000146205.9	ANO7	protein_coding	69.6379	97.7942	0.370966	0.0776797	0.999807	0.999969
ENSG00000137727.8	ARHGAP20	protein_coding	559.909	712.45	-0.42606	0.0777028	0.999807	0.999969
ENSG00000163491.12	NEK10	protein_coding	131.883	172.111	-0.508341	0.0777271	0.999807	0.999969
ENSG00000250643.1	RP11-93K22.6	antisense	1.98302	2.36697	-0.301384	0.0777535	0.999807	NA
ENSG00000269693.1	CTD-2192J16.20	protein_coding	17.5926	29.856	-0.397886	0.0777728	0.999807	0.999969
ENSG00000225117.1	ARSDP1	pseudogene	4.06417	5.28096	-0.363824	0.0778205	0.999807	NA
ENSG00000152413.10	HOMER1	protein_coding	2102.54	2053.77	-0.375271	0.0778236	0.999807	0.999969
ENSG00000092964.11	DPYSL2	protein_coding	23159	28607.5	0.167924	0.0778319	0.999807	0.999969
ENSG00000249034.1	AC005609.1	protein_coding	9.16975	7.48281	0.412139	0.0778644	0.999807	0.999969
ENSG00000167528.8	ZNF641	protein_coding	627.066	621.312	-0.208388	0.0779071	0.999807	0.999969
ENSG00000124831.14	LRRFIP1	protein_coding	2559.65	2262.43	-0.107494	0.0779745	0.999807	0.999969
ENSG00000224016.2	RP11-728K20.1	pseudogene	11.6474	16.0568	-0.434068	0.0780398	0.999807	NA
ENSG00000004961.10	HCCS	protein_coding	570.424	560.359	-0.243461	0.0781862	0.999807	0.999969
ENSG00000117600.8	LPPR4	protein_coding	2651.75	3008.79	-0.403512	0.0783431	0.999807	0.999969
ENSG00000103994.11	ZNF106	protein_coding	4214.22	3695.43	-0.162554	0.0783454	0.999807	0.999969
ENSG00000264539.1	MIR548AR	miRNA	1.48701	2.4263	-0.290284	0.0783797	0.999807	NA
ENSG00000116106.7	EPHA4	protein_coding	4353.39	3822.41	-0.356628	0.0784181	0.999807	0.999969
ENSG00000118689.10	FOXO3	protein_coding	3557.83	3159.43	-0.0986393	0.0784208	0.999807	0.999969
ENSG00000113282.9	CLINT1	protein_coding	1450.9	1321.65	-0.149791	0.0784492	0.999807	0.999969
ENSG00000214274.5	ANG	protein_coding	51.356	23.6275	0.471396	0.0784803	0.999807	0.999969
ENSG00000162997.11	PRORSD1P	pseudogene	55.9663	45.5705	0.339792	0.0785384	0.999807	NA
ENSG00000236527.1	ARF4P2	pseudogene	3.17266	4.7547	0.357566	0.0785826	0.999807	NA
ENSG00000113889.7	KNG1	protein_coding	13.3322	22.5745	-0.557608	0.078625	0.999807	0.999969
ENSG00000140015.15	KCNH5	protein_coding	75.0851	91.5093	-0.547678	0.0787542	0.999807	0.999969
ENSG00000175854.6	SWI5	protein_coding	330.245	303.884	0.29751	0.0788884	0.999807	0.999969
ENSG00000080189.10	SLC35C2	protein_coding	1105.59	1342.15	0.155158	0.0789784	0.999807	0.999969
ENSG00000156052.6	GNAQ	protein_coding	7089.67	6827.8	-0.121307	0.0790606	0.999807	0.999969
ENSG00000099338.18	CATSPERG	protein_coding	68.4525	107.394	0.362963	0.0790845	0.999807	0.999969
ENSG00000114204.10	SERPINI2	protein_coding	51.3989	45.2621	0.354992	0.0791502	0.999807	0.999969
ENSG00000161526.10	SAP30BP	protein_coding	1963.46	1994.09	0.161552	0.0791832	0.999807	0.999969
ENSG00000155970.7	MICU3	protein_coding	2588.65	2520.5	-0.319971	0.0791888	0.999807	0.999969
ENSG00000223653.1	RP11-131L23.1	antisense	5.8499	13.7986	-0.356649	0.0792028	0.999807	NA
ENSG00000233228.1	LPCAT2BP	pseudogene	2.92389	1.63879	-0.373693	0.0792362	0.999807	NA
ENSG00000067064.6	IDI1	protein_coding	3429.86	3903.05	0.199423	0.0792438	0.999807	0.999969
ENSG00000115504.10	EHBP1	protein_coding	2717.71	2686.55	-0.169659	0.0792608	0.999807	0.999969
ENSG00000233397.1	AC008063.3	lincRNA	2.28001	0.970708	-0.37131	0.0793339	0.999807	NA
ENSG00000154118.8	JPH3	protein_coding	7147.85	7582.98	-0.231301	0.0793402	0.999807	0.999969
ENSG00000172115.4	CYCS	protein_coding	7417.95	7250.55	-0.231777	0.0793924	0.999807	0.999969
ENSG00000267247.1	RP11-64C12.6	lincRNA	11.4978	21.403	-0.463635	0.0794498	0.999807	NA
ENSG00000136169.12	SETDB2	protein_coding	640.234	547.643	0.114907	0.0795384	0.999807	0.999969
ENSG00000211581.1	MIR765	miRNA	1.93294	1.47688	-0.305363	0.0797233	0.999807	NA
ENSG00000005073.5	HOXA11	protein_coding	6.79002	0	-0.371586	0.0797235	0.999807	0.999969
ENSG00000165757.8	KIAA1462	protein_coding	2351.53	1915.38	-0.338516	0.0797576	0.999807	0.999969
ENSG00000165055.10	METTL2B	protein_coding	1010.43	1098.14	0.175162	0.079928	0.999807	0.999969
ENSG00000198331.6	HYLS1	protein_coding	287.027	290.548	-0.196921	0.0799384	0.999807	0.999969
ENSG00000156587.11	UBE2L6	protein_coding	1206.25	1139.52	0.169715	0.0799732	0.999807	0.999969
ENSG00000225725.4	FAM66E	lincRNA	2.23064	4.87423	-0.28927	0.0800081	0.999807	NA
ENSG00000227495.1	AC109333.10	antisense	4.6096	5.09769	-0.305187	0.0800614	0.999807	NA
ENSG00000107372.8	ZFAND5	protein_coding	8815.06	9054.03	-0.154907	0.0800665	0.999807	0.999969
ENSG00000151458.7	ANKRD50	protein_coding	680.154	657.241	-0.182524	0.080073	0.999807	0.999969
ENSG00000176700.15	SCAND2P	pseudogene	386.929	394.903	0.150483	0.0801057	0.999807	NA
ENSG00000144407.5	PTH2R	protein_coding	337.81	301.946	-0.297563	0.0801122	0.999807	0.999969
ENSG00000105549.5	THEG	protein_coding	24.6329	30.4274	-0.61888	0.0801983	0.999807	0.999969
ENSG00000261050.1	ENSG00000261050	NA	921.096	754.332	-0.304717	0.08022	0.999807	NA
ENSG00000137193.9	PIM1	protein_coding	565.046	463.394	0.310236	0.0802796	0.999807	0.999969
ENSG00000254260.1	RP11-369E15.1	lincRNA	16.553	17.8638	-0.521744	0.0804103	0.999807	NA
ENSG00000250538.1	RP11-92A5.2	antisense	7.78306	10.1758	-0.45447	0.0804448	0.999807	NA
ENSG00000100614.13	PPM1A	protein_coding	4503.24	4295.74	-0.17348	0.0805513	0.999807	0.999969
ENSG00000180061.5	TMEM150B	protein_coding	8.67525	6.67403	-0.488746	0.0805618	0.999807	0.999969
ENSG00000003137.4	CYP26B1	protein_coding	631.469	838.14	-0.502027	0.0805619	0.999807	0.999969
ENSG00000023697.8	DERA	protein_coding	463.362	367.745	0.243523	0.0805951	0.999807	0.999969
ENSG00000254348.1	RP11-1134I14.4	pseudogene	28.8456	34.5887	-0.297837	0.0806003	0.999807	NA
ENSG00000196503.2	ARL9	protein_coding	76.0878	56.1984	-0.535191	0.0806162	0.999807	0.999969
ENSG00000165995.14	CACNB2	protein_coding	1798.8	1760.12	-0.237961	0.0806175	0.999807	0.999969
ENSG00000101162.3	TUBB1	protein_coding	13.0359	11.5229	-0.525739	0.0806488	0.999807	0.999969
ENSG00000189398.5	OR7E12P	pseudogene	1.04095	0.869671	0.283236	0.0806622	0.999807	NA
ENSG00000177144.5	NUDT4P1	pseudogene	1.53653	1.90097	-0.258323	0.0806903	0.999807	NA
ENSG00000168955.3	TM4SF20	protein_coding	5.35219	4.10483	0.392359	0.0807311	0.999807	0.999969
ENSG00000134668.8	SPOCD1	protein_coding	19.2318	39.0323	0.3438	0.080802	0.999807	0.999969
ENSG00000234964.3	FABP5P7	pseudogene	17.7982	13.4512	0.374503	0.0808958	0.999807	NA
ENSG00000204356.7	NELFE	protein_coding	1267.88	1311.64	0.204065	0.0809015	0.999807	0.999969
ENSG00000251136.3	RP11-37B2.1	lincRNA	113.362	88.9206	0.322804	0.0809021	0.999807	NA
ENSG00000230929.4	RP11-395C3.1	pseudogene	4.06392	3.19541	-0.369779	0.0809054	0.999807	NA
ENSG00000227449.4	RP11-111F5.5	pseudogene	37.3258	25.242	-0.712637	0.08093	0.999807	NA
ENSG00000206127.6	GOLGA8O	protein_coding	4.51023	7.11913	-0.416819	0.0810093	0.999807	0.999969
ENSG00000225299.1	RP11-344A5.1	antisense	4.01469	3.76142	-0.432632	0.0810242	0.999807	NA
ENSG00000123815.7	ADCK4	protein_coding	676.263	818.256	0.205628	0.0810425	0.999807	0.999969
ENSG00000227017.1	AC007036.6	lincRNA	0.594919	1.43615	-0.232036	0.0810581	0.999807	NA
ENSG00000197006.9	METTL9	protein_coding	3241.8	2899.53	-0.106282	0.0810757	0.999807	0.999969
ENSG00000229786.1	SNRPFP2	pseudogene	3.81635	3.94437	0.390222	0.0811637	0.999807	NA
ENSG00000141349.4	G6PC3	protein_coding	944.782	1072.34	0.183045	0.0811694	0.999807	0.999969
ENSG00000215441.3	CTAGE12P	pseudogene	3.22089	3.31771	-0.372065	0.0811828	0.999807	NA
ENSG00000260644.2	HERC2P5	pseudogene	2.23066	1.57778	0.392165	0.081234	0.999807	NA
ENSG00000260727.1	SLC7A5P1	pseudogene	5.00569	6.65445	-0.425918	0.0812653	0.999807	NA
ENSG00000254427.1	RP11-430H10.1	lincRNA	59.483	38.2755	-0.475051	0.0812878	0.999807	NA
ENSG00000253317.1	RP11-142A23.1	lincRNA	2.28034	2.18511	0.303611	0.0812953	0.999807	NA
ENSG00000182010.6	RTKN2	protein_coding	180.555	158.193	-0.290056	0.0813269	0.999807	0.999969
ENSG00000254389.2	RHPN1-AS1	antisense	12.3414	15.5154	-0.261531	0.0813497	0.999807	NA
ENSG00000227582.2	RP11-262H14.7	pseudogene	23.4887	29.5766	-0.699633	0.0813866	0.999807	NA
ENSG00000268061.1	NAPA-AS1	antisense	32.0232	28.6833	0.403643	0.081388	0.999807	NA
ENSG00000261167.1	RP11-517B11.7	sense_overlapping	79.2031	91.7276	-0.288509	0.0814857	0.999807	NA
ENSG00000254746.1	RP11-958J22.1	processed_transcript	45.0966	42.788	-0.453398	0.0814995	0.999807	NA
ENSG00000187609.11	EXD3	protein_coding	848.742	1000.81	0.290416	0.0815497	0.999807	0.999969
ENSG00000224557.3	HLA-DPB2	pseudogene	10.4102	19.5085	0.519636	0.0815671	0.999807	NA
ENSG00000135373.8	EHF	protein_coding	15.1149	15.777	-0.401675	0.081587	0.999807	0.999969
ENSG00000171843.11	MLLT3	protein_coding	1039.08	830.586	-0.185514	0.0816082	0.999807	0.999969
ENSG00000246250.2	RP11-613D13.5	antisense	3.07296	3.4977	0.279541	0.0817105	0.999807	NA
ENSG00000205269.4	TMEM170B	protein_coding	2524.22	2200.85	-0.147849	0.0817422	0.999807	0.999969
ENSG00000226191.3	RP11-438H8.8	pseudogene	8.92137	10.5384	-0.39568	0.0817899	0.999807	NA
ENSG00000106031.6	HOXA13	protein_coding	8.02965	0.182045	-0.412764	0.0818746	0.999807	0.999969
ENSG00000221870.2	TMEM257	protein_coding	293.71	245.727	-0.317164	0.0818836	0.999807	0.999969
ENSG00000166394.10	CYB5R2	protein_coding	406.899	504.502	0.573127	0.0818841	0.999807	0.999969
ENSG00000253480.1	RP11-39H3.1	pseudogene	1.88359	0.667623	-0.342743	0.0818891	0.999807	NA
ENSG00000166509.6	CLEC3A	protein_coding	0.792973	1.25415	0.264984	0.0819315	0.999807	0.999969
ENSG00000240225.6	ZNF542	pseudogene	701.436	653.235	-0.223477	0.081952	0.999807	NA
ENSG00000157404.11	KIT	protein_coding	1073.8	1015.42	-0.30028	0.0819687	0.999807	0.999969
ENSG00000235117.2	RP11-229P13.20	lincRNA	92.3534	107.011	0.337487	0.0820008	0.999807	NA
ENSG00000261140.1	RP11-20I23.6	antisense	2.28035	2.56854	-0.336698	0.0820311	0.999807	NA
ENSG00000154767.10	XPC	protein_coding	929.28	1012.23	0.193297	0.0821283	0.999807	0.999969
ENSG00000086475.10	SEPHS1	protein_coding	1365.97	1151.5	-0.152946	0.0821285	0.999807	0.999969
ENSG00000225724.1	LL22NC03-80A10.11	pseudogene	10.556	7.7675	-0.438472	0.0821527	0.999807	NA
ENSG00000270441.1	RP11-694I15.7	pseudogene	70.5847	84.4337	0.269568	0.0821917	0.999807	NA
ENSG00000164093.10	PITX2	protein_coding	3.2709	0.0404366	-0.370547	0.0822268	0.999807	0.999969
ENSG00000148985.15	PGAP2	protein_coding	452.054	639.641	0.259553	0.0822438	0.999807	0.999969
ENSG00000145451.8	GLRA3	protein_coding	949.941	785.94	-0.385024	0.0822623	0.999807	0.999969
ENSG00000174145.7	KIAA1239	protein_coding	496.545	561.109	-0.402621	0.0822741	0.999807	0.999969
ENSG00000230084.1	RP4-613B23.1	antisense	62.0116	83.2098	0.286669	0.0823309	0.999807	NA
ENSG00000184303.4	DRD5P1	pseudogene	3.56829	6.19009	-0.373081	0.082377	0.999807	NA
ENSG00000226276.1	AC093382.1	lincRNA	3.56931	1.96085	0.30753	0.0823822	0.999807	NA
ENSG00000238250.1	ST6GAL2-IT1	sense_intronic	2.1314	3.47914	-0.319479	0.0823876	0.999807	NA
ENSG00000124116.14	WFDC3	protein_coding	12.0962	14.0587	0.601705	0.0823895	0.999807	0.999969
ENSG00000164024.7	METAP1	protein_coding	871.899	912.765	-0.169475	0.082401	0.999807	0.999969
ENSG00000184922.9	FMNL1	protein_coding	1273.08	1480.61	-0.259906	0.0824224	0.999807	0.999969
ENSG00000265888.1	RP11-408H20.2	antisense	2.82598	3.53993	0.338718	0.0824316	0.999807	NA
ENSG00000265272.1	RN7SL693P	misc_RNA	2.7764	1.67844	-0.390583	0.0824422	0.999807	NA
ENSG00000138081.15	FBXO11	protein_coding	3898.31	3590.32	-0.149044	0.0824716	0.999807	0.999969
ENSG00000227684.1	CROCCP4	pseudogene	4.0646	3.17596	0.458339	0.0826115	0.999807	NA
ENSG00000260910.1	LINC00565	lincRNA	20.8194	20.2929	0.276874	0.0827675	0.999807	NA
ENSG00000014914.15	MTMR11	protein_coding	395.045	392.583	0.279763	0.0828438	0.999807	0.999969
ENSG00000005339.8	CREBBP	protein_coding	2573.11	2363.02	-0.146118	0.0829236	0.999807	0.999969
ENSG00000267006.1	CTC-448F2.4	lincRNA	1.68539	1.79982	0.327523	0.0829485	0.999807	NA
ENSG00000173166.13	RAPH1	protein_coding	1245.6	1246.4	-0.2374	0.0829578	0.999807	0.999969
ENSG00000228639.2	AC005152.3	lincRNA	1.1406	1.94202	0.291039	0.0830468	0.999807	NA
ENSG00000255487.1	RP11-513D5.5	antisense	0.941594	1.17299	0.272165	0.0830905	0.999807	NA
ENSG00000134444.9	KIAA1468	protein_coding	1784.22	1756.9	-0.172359	0.0831447	0.999807	0.999969
ENSG00000271161.1	RP11-708J19.2	pseudogene	2.42867	4.04533	-0.332745	0.0831625	0.999807	NA
ENSG00000128641.13	MYO1B	protein_coding	1216.2	939.31	-0.250455	0.0832217	0.999807	0.999969
ENSG00000270917.1	RP11-27I1.6	pseudogene	2.0813	3.13533	-0.304412	0.0834017	0.999807	NA
ENSG00000249353.2	NPM1P27	pseudogene	3.96511	3.60046	0.3855	0.0834146	0.999807	NA
ENSG00000225549.3	RP11-210H10__A.1	pseudogene	3.96475	2.91352	0.386373	0.0834848	0.999807	NA
ENSG00000163624.5	CDS1	protein_coding	1437.58	1534.44	-0.260369	0.0835315	0.999807	0.999969
ENSG00000105514.3	RAB3D	protein_coding	392.234	472.325	-0.218525	0.0835796	0.999807	0.999969
ENSG00000260432.1	RP11-297M9.2	lincRNA	2633.28	2932.97	-0.385663	0.0836047	0.999807	NA
ENSG00000160072.14	ATAD3B	protein_coding	729.641	1029.44	0.181765	0.0836326	0.999807	0.999969
ENSG00000172315.5	TP53RK	protein_coding	382.002	334.146	-0.122144	0.0838175	0.999807	0.999969
ENSG00000150722.6	PPP1R1C	protein_coding	55.7613	36.4039	-0.359893	0.0838232	0.999807	0.999969
ENSG00000187257.9	RSBN1L	protein_coding	457.365	439.607	-0.225329	0.0838426	0.999807	0.999969
ENSG00000265579.1	RP11-713C5.1	sense_intronic	1470.82	1416.04	-0.285114	0.0838879	0.999807	NA
ENSG00000186111.4	PIP5K1C	protein_coding	6051.73	6416.65	-0.281732	0.0839348	0.999807	0.999969
ENSG00000131943.13	C19orf12	protein_coding	1242.22	1280.29	-0.212966	0.0839353	0.999807	0.999969
ENSG00000236933.1	RP11-439A17.7	antisense	1.28905	2.30457	-0.288721	0.0839393	0.999807	NA
ENSG00000099364.12	FBXL19	protein_coding	1749.09	2141.17	-0.259254	0.08396	0.999807	0.999969
ENSG00000258168.1	RP11-588H23.3	antisense	19.7747	19.42	-0.339239	0.0839727	0.999807	NA
ENSG00000147059.7	SPIN2A	protein_coding	23.0509	21.4794	-0.432435	0.0840008	0.999807	0.999969
ENSG00000019995.6	ZRANB1	protein_coding	3017.78	2617.93	-0.140982	0.0840015	0.999807	0.999969
ENSG00000256128.1	LINC00944	lincRNA	0.743441	1.6184	-0.231097	0.0841044	0.999807	NA
ENSG00000185436.7	IFNLR1	protein_coding	53.5354	66.6948	0.25886	0.0841125	0.999807	0.999969
ENSG00000169919.12	GUSB	protein_coding	801.388	857.648	0.246061	0.0841814	0.999807	0.999969
ENSG00000232520.1	AC012507.3	antisense	41.0917	47.0349	0.191017	0.0842769	0.999807	NA
ENSG00000138111.9	TMEM180	protein_coding	503.975	625.334	0.193106	0.0843006	0.999807	0.999969
ENSG00000103313.7	MEFV	protein_coding	18.5388	14.4034	0.358207	0.084347	0.999807	0.999969
ENSG00000266980.1	RP11-552F3.4	antisense	3.37022	2.83171	-0.324188	0.0843589	0.999807	NA
ENSG00000161513.7	FDXR	protein_coding	244.133	301.939	0.277766	0.084376	0.999807	0.999969
ENSG00000132975.6	GPR12	protein_coding	767.624	806	-0.369425	0.0844247	0.999807	0.999969
ENSG00000172673.6	THEMIS	protein_coding	172.922	296.362	0.713853	0.0844776	0.999807	0.999969
ENSG00000144668.7	ITGA9	protein_coding	515.075	430.73	-0.267627	0.0845006	0.999807	0.999969
ENSG00000246777.1	RP11-61A14.4	lincRNA	6.24569	8.07093	0.291685	0.0845253	0.999807	NA
ENSG00000075702.10	WDR62	protein_coding	71.134	77.5555	0.305836	0.0845274	0.999807	0.999969
ENSG00000260773.1	RP11-352G18.2	antisense	13.1832	17.1318	-0.383746	0.084584	0.999807	NA
ENSG00000241043.1	GVQW1	protein_coding	38.8567	37.0183	-0.217464	0.084633	0.999807	0.999969
ENSG00000225451.1	RP11-340I6.5	pseudogene	4.26261	4.24859	-0.459848	0.0846657	0.999807	NA
ENSG00000182287.9	AP1S2	protein_coding	2153.02	2057.3	-0.126366	0.0846789	0.999807	0.999969
ENSG00000186056.5	MATN1-AS1	antisense	41.5868	73.1592	0.477695	0.0846916	0.999807	NA
ENSG00000172379.14	ARNT2	protein_coding	12690.7	13183	-0.203747	0.0847147	0.999807	0.999969
ENSG00000266541.1	RP11-881L2.1	antisense	2.33017	2.00348	0.307173	0.0847175	0.999807	NA
ENSG00000113319.7	RASGRF2	protein_coding	3982.3	3774.62	-0.48364	0.0847932	0.999807	0.999969
ENSG00000231329.2	RP1-225E12.2	antisense	3.56787	2.89209	-0.380386	0.0848251	0.999807	NA
ENSG00000237934.1	RP11-467D18.2	antisense	0.495514	0.950668	-0.202028	0.0848989	0.999807	NA
ENSG00000072401.9	UBE2D1	protein_coding	582.229	552.704	-0.19494	0.0849642	0.999807	0.999969
ENSG00000254370.1	RP11-181B11.1	sense_intronic	23.0495	25.024	-0.325012	0.0849675	0.999807	NA
ENSG00000136152.10	COG3	protein_coding	935.225	922.234	-0.138356	0.0850184	0.999807	0.999969
ENSG00000251819.1	RNU6-322P	snRNA	11.3487	8.21364	-0.549376	0.0850298	0.999807	NA
ENSG00000263293.1	RP11-290H9.4	antisense	2.62745	2.81179	0.327704	0.0850443	0.999807	NA
ENSG00000166716.5	ZNF592	protein_coding	1425.16	1406.05	-0.152608	0.0851829	0.999807	0.999969
ENSG00000255435.2	RP11-770J1.3	antisense	14.3257	15.1101	0.28493	0.085211	0.999807	NA
ENSG00000232075.1	MRPL35P2	pseudogene	3.07354	3.2163	0.388324	0.0852112	0.999807	NA
ENSG00000129682.9	FGF13	protein_coding	1721.07	1986.92	-0.331262	0.0852193	0.999807	0.999969
ENSG00000159079.14	C21orf59	protein_coding	912.494	875.05	0.0981335	0.0852213	0.999807	0.999969
ENSG00000231758.2	AC092652.1	antisense	3.36999	5.05705	-0.293267	0.08524	0.999807	NA
ENSG00000095787.16	WAC	protein_coding	6647.48	5343.35	-0.166593	0.0852914	0.999807	0.999969
ENSG00000265068.1	AL591377.1	miRNA	1.18956	0.687377	0.298628	0.0853315	0.999807	NA
ENSG00000214189.3	ZNF788	protein_coding	11.9949	10.6586	-0.495559	0.0854226	0.999807	0.999969
ENSG00000105700.6	KXD1	protein_coding	1469.72	1559.32	0.142163	0.0854464	0.999807	0.999969
ENSG00000159842.10	ABR	protein_coding	13679.4	15339.5	-0.20409	0.0854557	0.999807	0.999969
ENSG00000261247.1	GOLGA8T	protein_coding	2.3794	2.48743	-0.356386	0.0855085	0.999807	0.999969
ENSG00000179119.10	SPTY2D1	protein_coding	438.288	407.265	-0.13843	0.0855402	0.999807	0.999969
ENSG00000125409.8	TEKT3	protein_coding	30.4369	33.1681	0.31595	0.085557	0.999807	0.999969
ENSG00000241935.4	HOGA1	protein_coding	111.034	108.048	0.370392	0.0856243	0.999807	0.999969
ENSG00000185128.11	TBC1D3F	protein_coding	81.8824	110.013	-0.4394	0.0856317	0.999807	0.999969
ENSG00000258355.1	RP11-651L5.2	sense_intronic	0.495623	1.37516	0.203762	0.0856438	0.999807	NA
ENSG00000204572.5	KRTAP5-10	protein_coding	7.38779	7.89044	0.407955	0.0856601	0.999807	0.999969
ENSG00000140943.12	MBTPS1	protein_coding	3314.62	3218.92	-0.0993475	0.0857152	0.999807	0.999969
ENSG00000152359.10	POC5	protein_coding	196.034	221.792	0.227916	0.085723	0.999807	0.999969
ENSG00000257159.1	RP11-58A17.3	pseudogene	7.73295	4.93481	-0.38465	0.0857253	0.999807	NA
ENSG00000074211.9	PPP2R2C	protein_coding	8204.25	10014	-0.285209	0.0859294	0.999807	0.999969
ENSG00000145103.8	ILDR1	protein_coding	2.23078	2.24545	0.351961	0.0859405	0.999807	0.999969
ENSG00000108270.6	AATF	protein_coding	889.183	819.86	0.180572	0.0860156	0.999807	0.999969
ENSG00000174669.7	SLC29A2	protein_coding	417.657	548.157	0.183578	0.0860284	0.999807	0.999969
ENSG00000237919.1	RP11-181B18.1	antisense	3.47023	2.64982	0.367429	0.0860629	0.999807	NA
ENSG00000241494.1	RP11-796G6.1	pseudogene	1.63624	0.829489	0.246137	0.0860889	0.999807	NA
ENSG00000139354.6	GAS2L3	protein_coding	41.137	33.5348	0.3456	0.0862358	0.999807	0.999969
ENSG00000116183.6	PAPPA2	protein_coding	43.0218	56.4643	0.220955	0.0862976	0.999807	0.999969
ENSG00000214960.5	ISPD	protein_coding	46.5898	56.935	-0.385849	0.0863088	0.999807	0.999969
ENSG00000262587.1	RP11-266L9.4	pseudogene	27.4126	29.8747	0.262952	0.0863171	0.999807	NA
ENSG00000249096.1	RP11-290F5.1	lincRNA	5.05531	5.01469	-0.386795	0.0864315	0.999807	NA
ENSG00000005238.15	FAM214B	protein_coding	1089.95	1278.83	0.13353	0.0864412	0.999807	0.999969
ENSG00000268678.1	CTC-444N24.13	antisense	4.90829	6.00785	0.357811	0.0866532	0.999807	NA
ENSG00000214433.4	AC091167.3	pseudogene	5.70021	10.4186	-0.426526	0.0866984	0.999807	NA
ENSG00000023191.12	RNH1	protein_coding	2538.03	3085.11	0.223619	0.0867192	0.999807	0.999969
ENSG00000165443.7	PHYHIPL	protein_coding	5534.29	5319.73	-0.222143	0.0868068	0.999807	0.999969
ENSG00000231013.1	AC013275.2	antisense	40.1023	47.3207	-0.412261	0.0868397	0.999807	NA
ENSG00000117448.9	AKR1A1	protein_coding	1043.72	1163.72	0.216585	0.0868536	0.999807	0.999969
ENSG00000102572.10	STK24	protein_coding	2990.15	2607.01	-0.160159	0.0869152	0.999807	0.999969
ENSG00000170909.9	OSCAR	protein_coding	95.972	87.092	0.318337	0.0869863	0.999807	0.999969
ENSG00000236148.4	AC114752.2	pseudogene	0.743425	0.849679	-0.239518	0.0870875	0.999807	NA
ENSG00000265519.1	CTD-3157E16.1	lincRNA	17.645	17.2539	-0.44663	0.0870896	0.999807	NA
ENSG00000145063.10	AC062028.1	lincRNA	158.263	191.357	-0.553802	0.0871099	0.999807	NA
ENSG00000125450.6	NUP85	protein_coding	709.748	802.613	0.138688	0.0871475	0.999807	0.999969
ENSG00000146842.12	TMEM209	protein_coding	424.535	416.632	0.146097	0.0871637	0.999807	0.999969
ENSG00000158292.6	GPR153	protein_coding	456.941	438.451	-0.237999	0.0872252	0.999807	0.999969
ENSG00000089157.11	RPLP0	protein_coding	7379.6	6669.63	0.227444	0.087355	0.999807	0.999969
ENSG00000267605.1	CTD-3220F14.1	lincRNA	55.518	58.0383	0.33863	0.0873861	0.999807	NA
ENSG00000232814.2	COL4A2-AS1	antisense	0.990907	0.849611	-0.228516	0.087404	0.999807	NA
ENSG00000079616.8	KIF22	protein_coding	671.494	692.684	0.239357	0.0874088	0.999807	0.999969
ENSG00000235999.1	RP11-403I13.8	lincRNA	250.265	234.916	0.261316	0.0874565	0.999807	NA
ENSG00000128709.10	HOXD9	protein_coding	7.18692	0.202358	-0.330919	0.0874997	0.999807	0.999969
ENSG00000175182.9	FAM131A	protein_coding	3478.34	4638.05	-0.29377	0.0876083	0.999807	0.999969
ENSG00000162951.6	LRRTM1	protein_coding	663.606	768.71	-0.340494	0.0876841	0.999807	0.999969
ENSG00000176204.9	LRRTM4	protein_coding	721.127	682.152	-0.352104	0.0877132	0.999807	0.999969
ENSG00000226527.1	AP000289.6	lincRNA	1.13995	1.4564	0.303535	0.0877421	0.999807	NA
ENSG00000104897.4	SF3A2	protein_coding	823.962	1000.97	0.208058	0.0878364	0.999807	0.999969
ENSG00000138246.11	DNAJC13	protein_coding	1541.14	1345.24	-0.155387	0.0879775	0.999807	0.999969
ENSG00000166441.8	RPL27A	protein_coding	8286.18	6659.27	0.25515	0.0880218	0.999807	0.999969
ENSG00000214014.3	ENSG00000214014	NA	4.70897	5.6436	-0.295748	0.0880252	0.999807	NA
ENSG00000184992.10	BRI3BP	protein_coding	1716.77	1770.8	-0.221978	0.0880303	0.999807	0.999969
ENSG00000198900.5	TOP1	protein_coding	2154.88	1848.4	-0.170269	0.0880373	0.999807	0.999969
ENSG00000256971.1	LINC00508	lincRNA	0.792977	1.90179	-0.243495	0.0881339	0.999807	NA
ENSG00000265206.1	MIR142	antisense	4.90786	5.01679	0.389722	0.0881478	0.999807	NA
ENSG00000151963.4	RP11-775A3.1	pseudogene	2.52737	1.41564	0.39703	0.0881509	0.999807	NA
ENSG00000174808.7	BTC	protein_coding	61.7585	65.4814	0.233093	0.0881991	0.999807	0.999969
ENSG00000182223.7	ZAR1	protein_coding	1.78437	2.28545	0.296551	0.0882898	0.999807	0.999969
ENSG00000260927.1	RP11-459F6.3	antisense	16.0099	16.0804	-0.324871	0.0883107	0.999807	NA
ENSG00000241030.1	RPL29P24	pseudogene	5.35308	5.96665	0.407267	0.0883173	0.999807	NA
ENSG00000008853.12	RHOBTB2	protein_coding	3265.92	4451.47	-0.236573	0.0883575	0.999807	0.999969
ENSG00000223432.1	RP11-62L18.3	lincRNA	1.68515	2.18455	0.345611	0.0883609	0.999807	NA
ENSG00000226087.1	AC106869.2	lincRNA	1.88368	2.79216	0.333193	0.0884299	0.999807	NA
ENSG00000145819.11	ARHGAP26	protein_coding	3917.01	4017.52	-0.250054	0.0884404	0.999807	0.999969
ENSG00000259943.1	RP1-39G22.7	antisense	462.869	464.508	0.235484	0.0884922	0.999807	NA
ENSG00000198756.6	COLGALT2	protein_coding	1601.55	2042.39	0.249159	0.0885269	0.999807	0.999969
ENSG00000147394.13	ZNF185	protein_coding	180.774	206.646	0.280068	0.0885274	0.999807	0.999969
ENSG00000221968.4	FADS3	protein_coding	2031.33	2210.71	0.2307	0.0885297	0.999807	0.999969
ENSG00000215840.3	RP11-122G18.7	pseudogene	1.48706	1.39562	-0.304826	0.0885697	0.999807	NA
ENSG00000164048.9	ZNF589	protein_coding	433.541	502.778	0.184327	0.0886332	0.999807	0.999969
ENSG00000254035.1	RP11-281O15.4	antisense	25.7718	29.2096	-0.23984	0.0888728	0.999807	NA
ENSG00000138944.7	KIAA1644	protein_coding	2065.22	2927.83	-0.335156	0.0889443	0.999807	0.999969
ENSG00000066044.9	ELAVL1	protein_coding	1981.31	1929.84	-0.0982442	0.0889473	0.999807	0.999969
ENSG00000123545.5	NDUFAF4	protein_coding	1557.43	1527.85	-0.278268	0.0889764	0.999807	0.999969
ENSG00000259005.1	RP3-449M8.6	lincRNA	2.42849	1.69914	-0.381387	0.0889822	0.999807	NA
ENSG00000228939.1	AKT3-IT1	sense_intronic	0.8921	3.33702	-0.240506	0.0890045	0.999807	NA
ENSG00000254740.2	RP11-334E6.3	antisense	0.545108	2.12413	0.194518	0.0890231	0.999807	NA
ENSG00000244280.1	ECEL1P2	pseudogene	5.40413	5.62429	-0.381572	0.0890461	0.999807	NA
ENSG00000111249.9	CUX2	protein_coding	1847.7	1543.11	-0.412245	0.089223	0.999807	0.999969
ENSG00000132010.11	ZNF20	protein_coding	14.3251	13.7759	0.387235	0.0892533	0.999807	0.999969
ENSG00000109685.13	WHSC1	protein_coding	2429.09	2644.79	-0.11727	0.0892581	0.999807	0.999969
ENSG00000232056.1	AC092687.4	protein_coding	3.07356	5.17878	-0.307816	0.0892942	0.999807	0.999969
ENSG00000249825.1	CTD-2201I18.1	antisense	28.2532	22.1932	0.25928	0.089374	0.999807	NA
ENSG00000270433.1	RP11-124D2.7	pseudogene	24.6356	22.2299	0.245637	0.0894506	0.999807	NA
ENSG00000197919.3	IFNA1	protein_coding	0.346898	1.03171	-0.16608	0.0894675	0.999807	0.999969
ENSG00000268925.1	AL161645.2	protein_coding	5.50128	11.1634	-0.433552	0.0895092	0.999807	0.999969
ENSG00000177189.8	RPS6KA3	protein_coding	1486.89	1364.51	-0.251648	0.089511	0.999807	0.999969
ENSG00000234741.2	GAS5	processed_transcript	1752.35	1660.7	0.199955	0.0895703	0.999807	NA
ENSG00000248112.1	RP11-78C3.1	lincRNA	2.92452	1.29475	0.291461	0.0895763	0.999807	NA
ENSG00000248677.1	CTD-2044J15.1	lincRNA	9.76412	11.9364	-0.354022	0.0895849	0.999807	NA
ENSG00000141279.9	NPEPPS	protein_coding	4692.05	4148.01	-0.149931	0.0896076	0.999807	0.999969
ENSG00000155287.6	SLC25A28	protein_coding	1753.9	1690.03	0.200488	0.0896932	0.999807	0.999969
ENSG00000154080.8	CHST9	protein_coding	32.813	25.0177	0.393007	0.0896949	0.999807	0.999969
ENSG00000229750.1	AC096649.2	antisense	1.63588	1.57776	-0.286053	0.0898648	0.999807	NA
ENSG00000248124.3	RRN3P1	pseudogene	382.994	410.372	0.145832	0.0898817	0.999807	NA
ENSG00000152484.9	USP12	protein_coding	2006.14	1903.59	-0.218239	0.0900124	0.999807	0.999969
ENSG00000144868.9	TMEM108	protein_coding	742.005	721.781	-0.220955	0.0900347	0.999807	0.999969
ENSG00000223588.1	AC103564.9	pseudogene	19.1341	18.3896	-0.422487	0.0900552	0.999807	NA
ENSG00000187980.6	PLA2G2C	protein_coding	2.8258	4.35015	0.257386	0.090065	0.999807	0.999969
ENSG00000257826.1	RP11-116N8.4	lincRNA	3.22137	6.20776	-0.325442	0.0901063	0.999807	NA
ENSG00000055917.11	PUM2	protein_coding	5002.28	4442.56	-0.151406	0.090139	0.999807	0.999969
ENSG00000169840.4	GSX1	protein_coding	13.2361	4.87634	-0.391621	0.090187	0.999807	0.999969
ENSG00000250959.2	GLUD1P3	pseudogene	78.7604	87.5176	0.244679	0.0902236	0.999807	NA
ENSG00000259582.2	RP11-461F11.3	lincRNA	0.545068	1.33512	-0.193917	0.0902241	0.999807	NA
ENSG00000233936.1	RP11-399H11.2	lincRNA	10.4581	16.9116	-0.489675	0.0902409	0.999807	NA
ENSG00000168427.7	KLHL30	protein_coding	7.43489	8.0323	-0.462719	0.0902996	0.999807	0.999969
ENSG00000203362.2	RP3-337H4.8	antisense	5.35282	7.56379	-0.261986	0.0903347	0.999807	NA
ENSG00000087502.13	ERGIC2	protein_coding	1443.24	1240.45	-0.132805	0.0904312	0.999807	0.999969
ENSG00000270659.1	RP11-105N14.1	lincRNA	39.1608	25.6271	0.321757	0.0904918	0.999807	NA
ENSG00000257808.1	RP11-1136G11.8	lincRNA	1.14022	1.65898	-0.294959	0.0905409	0.999807	NA
ENSG00000069535.11	MAOB	protein_coding	3885.54	3638.36	0.301437	0.090721	0.999807	0.999969
ENSG00000256278.1	RP11-182J1.5	antisense	1.83397	2.62897	0.240039	0.090801	0.999807	NA
ENSG00000088970.11	PLK1S1	processed_transcript	984.368	970.495	0.200396	0.0908302	0.999807	NA
ENSG00000081181.3	ARG2	protein_coding	296.619	218.135	-0.409138	0.0908431	0.999807	0.999969
ENSG00000111728.5	ST8SIA1	protein_coding	416.604	396.186	0.197486	0.0908679	0.999807	0.999969
ENSG00000239774.1	RP11-496B10.3	lincRNA	1.14008	1.17335	0.270014	0.0908752	0.999807	NA
ENSG00000179044.11	EXOC3L1	protein_coding	56.7095	79.6581	0.301595	0.0908855	0.999807	0.999969
ENSG00000112232.7	KHDRBS2	protein_coding	252.084	286.665	-0.34185	0.0909126	0.999807	0.999969
ENSG00000115041.8	KCNIP3	protein_coding	1683.53	2255.02	-0.297442	0.0909154	0.999807	0.999969
ENSG00000260391.2	RP11-71H17.7	sense_overlapping	1158.39	1060.84	-0.261846	0.090931	0.999807	NA
ENSG00000227372.5	TP73-AS1	antisense	869.725	1026.32	0.131176	0.0909312	0.999807	NA
ENSG00000109670.9	FBXW7	protein_coding	6428.7	7663.24	-0.263533	0.0909665	0.999807	0.999969
ENSG00000231799.2	RP13-93L13.2	pseudogene	1.58627	0.990809	0.319143	0.090979	0.999807	NA
ENSG00000243473.1	ENSG00000243473	NA	14.7694	16.3441	-0.413952	0.0910133	0.999807	NA
ENSG00000158480.6	SPATA2	protein_coding	1847.65	1885.11	-0.172299	0.0911282	0.999807	0.999969
ENSG00000156642.12	NPTN	protein_coding	10423.5	10961.1	-0.244976	0.0911817	0.999807	0.999969
ENSG00000228950.1	AC023137.2	lincRNA	4.759	5.58205	0.309857	0.0912488	0.999807	NA
ENSG00000243243.1	AC073130.3	antisense	1.43769	1.29502	-0.245984	0.0912878	0.999807	NA
ENSG00000178038.12	ALS2CL	protein_coding	811.396	1089.41	0.239359	0.0913001	0.999807	0.999969
ENSG00000197448.9	GSTK1	protein_coding	1559.29	1610.71	0.148218	0.0913269	0.999807	0.999969
ENSG00000108231.7	LGI1	protein_coding	2162.59	1807.22	-0.151176	0.0913369	0.999807	0.999969
ENSG00000165698.11	C9orf9	protein_coding	537.543	545.671	0.21061	0.0914638	0.999807	0.999969
ENSG00000146555.14	SDK1	protein_coding	257.057	216.853	-0.265282	0.0915656	0.999807	0.999969
ENSG00000245059.2	RP11-303E16.7	lincRNA	3.86744	3.09489	-0.384302	0.0916138	0.999807	NA
ENSG00000253719.2	ATXN7L3B	protein_coding	5411.3	6421.78	-0.181999	0.0916606	0.999807	0.999969
ENSG00000253362.1	RP11-120I21.3	pseudogene	1.18993	3.23814	0.306302	0.0917605	0.999807	NA
ENSG00000175906.4	ARL4D	protein_coding	327.577	502.842	-0.361479	0.0918172	0.999807	0.999969
ENSG00000168589.10	DYNLRB2	protein_coding	48.9748	60.5166	0.27823	0.0918587	0.999807	0.999969
ENSG00000240441.1	RP11-864J10.2	pseudogene	11.497	17.4968	-0.284094	0.0918729	0.999807	NA
ENSG00000078043.11	PIAS2	protein_coding	1191.38	1274.59	-0.135622	0.0919688	0.999807	0.999969
ENSG00000108219.9	TSPAN14	protein_coding	1916.59	1668.64	-0.115526	0.0919794	0.999807	0.999969
ENSG00000072571.14	HMMR	protein_coding	18.9835	18.306	0.356889	0.0920997	0.999807	0.999969
ENSG00000223505.2	RP11-397P13.7	pseudogene	1.9823	1.5369	0.312174	0.0921453	0.999807	NA
ENSG00000197077.8	KIAA1671	protein_coding	2057.74	1853.96	-0.200129	0.0921755	0.999807	0.999969
ENSG00000246316.3	RP11-492A10.1	antisense	2.87478	2.71044	-0.372676	0.0922965	0.999807	NA
ENSG00000108839.7	ALOX12	protein_coding	45.7	47.1081	0.210089	0.0923804	0.999807	0.999969
ENSG00000258216.1	RP11-654D12.2	lincRNA	2.1311	1.25412	-0.313889	0.0923836	0.999807	NA
ENSG00000188910.7	GJB3	protein_coding	26.0731	19.5198	-0.389757	0.0923841	0.999807	0.999969
ENSG00000231063.1	AC006994.1	pseudogene	0.842795	1.09197	-0.257694	0.0924395	0.999807	NA
ENSG00000186831.7	KRT17P2	pseudogene	46.6966	107.716	0.453979	0.0925386	0.999807	NA
ENSG00000260495.1	RP11-55K13.1	antisense	48.6268	46.0577	0.212382	0.0925926	0.999807	NA
ENSG00000166148.2	AVPR1A	protein_coding	4.06471	4.02528	-0.396297	0.0926145	0.999807	0.999969
ENSG00000135926.7	TMBIM1	protein_coding	2236.83	2448.59	0.456708	0.092621	0.999807	0.999969
ENSG00000130023.11	ERMARD	protein_coding	582.343	634.546	0.212608	0.0926539	0.999807	0.999969
ENSG00000095203.10	EPB41L4B	protein_coding	1710.94	1714.1	-0.284361	0.0927064	0.999807	0.999969
ENSG00000158793.9	NIT1	protein_coding	746.933	865.814	0.170668	0.0927562	0.999807	0.999969
ENSG00000130713.11	EXOSC2	protein_coding	607.984	648.961	0.133341	0.0927681	0.999807	0.999969
ENSG00000135537.11	LACE1	protein_coding	218.229	211.271	-0.130188	0.0927731	0.999807	0.999969
ENSG00000259118.1	RP11-840I19.3	antisense	3.27098	3.86323	0.343079	0.0927865	0.999807	NA
ENSG00000230869.1	CTGLF10P	pseudogene	9.07105	11.0251	0.185637	0.0927889	0.999807	NA
ENSG00000266340.1	RP11-848P1.4	antisense	9.0224	8.15223	0.246321	0.0927921	0.999807	NA
ENSG00000185104.15	FAF1	protein_coding	1249.23	1308.79	0.131	0.0928014	0.999807	0.999969
ENSG00000156750.7	AQP7P3	pseudogene	12.1433	12.2336	-0.41659	0.0928286	0.999807	NA
ENSG00000087095.8	NLK	protein_coding	5115.26	5226.21	-0.296454	0.0928931	0.999807	0.999969
ENSG00000267539.1	RP11-138H8.7	lincRNA	1.68558	2.40698	0.26327	0.0929053	0.999807	NA
ENSG00000205209.3	SCGB2B2	protein_coding	35.4892	43.8107	-0.267434	0.0929552	0.999807	0.999969
ENSG00000267112.1	RP11-839G9.1	antisense	1.58587	2.08371	-0.321829	0.0929682	0.999807	NA
ENSG00000107263.14	RAPGEF1	protein_coding	2963.93	3103.61	-0.16245	0.092977	0.999807	0.999969
ENSG00000229611.1	RP11-390F4.10	lincRNA	0.594987	2.70981	0.21285	0.0929796	0.999807	NA
ENSG00000177599.8	ZNF491	protein_coding	45.6517	58.3863	0.341608	0.0931137	0.999807	0.999969
[truncated: 26,088 more rows]

## Sheet: C.HD_CAG.Size_assoc
ENSG	symbol	biotype	HD.mean	Control.mean	beta	pval	padj	prot.code.padj
ENSG00000205500.4	AC013472.3	processed_transcript	1.73507	2.38679	-0.131919	3.19035e-06	0.0896072	NA
ENSG00000233393.1	AP000688.29	lincRNA	96.9205	103.818	-0.227837	9.51735e-05	0.461752	NA
ENSG00000234536.1	AC096582.7	pseudogene	2.03205	3.45843	-0.103375	9.80005e-05	0.461752	NA
ENSG00000234705.1	HMGA1P4	antisense	1.48676	1.1734	0.127644	0.000109253	0.461752	NA
ENSG00000168014.12	C2CD3	protein_coding	714.076	784.527	-0.0713581	0.000138792	0.461752	0.401662
ENSG00000235903.2	CPB2-AS1	antisense	44.5576	60.0457	-0.179028	0.000138857	0.461752	NA
ENSG00000222044.1	RP5-1039K5.16	antisense	15.2636	41.1525	-0.215619	0.000145418	0.461752	NA
ENSG00000183729.3	NPBWR1	protein_coding	13.3822	11.2674	0.224468	0.000209887	0.461752	0.401662
ENSG00000245293.2	RP11-286E11.1	antisense	72.708	86.1201	-0.209514	0.000256171	0.461752	NA
ENSG00000256210.2	AC005255.3	pseudogene	2.77626	1.25437	-0.161429	0.000264219	0.461752	NA
ENSG00000240680.1	AC016831.3	pseudogene	1.68535	1.05191	-0.122316	0.00027426	0.461752	NA
ENSG00000257008.2	GPR142	protein_coding	1.6356	4.16447	-0.136598	0.000275474	0.461752	0.401662
ENSG00000228261.1	RP11-127L20.3	lincRNA	2.82495	4.47	0.143563	0.000325689	0.461752	NA
ENSG00000258890.2	CEP95	protein_coding	1166.33	1065.79	-0.0913017	0.000423145	0.461752	0.401662
ENSG00000261241.1	RP11-883G14.1	lincRNA	3.42058	2.81167	-0.181135	0.000535135	0.461752	NA
ENSG00000248884.1	CTC-537E7.3	lincRNA	1.38791	0.8496	-0.106024	0.00055561	0.461752	NA
ENSG00000231824.3	C18orf42	protein_coding	21.2135	24.9517	0.207978	0.00058252	0.461752	0.401662
ENSG00000053438.7	NNAT	protein_coding	3401.91	3048.58	0.176257	0.000657521	0.461752	0.401662
ENSG00000046651.10	OFD1	protein_coding	1142.02	1007.65	-0.104938	0.000668566	0.461752	0.401662
ENSG00000225930.3	AC026150.5	lincRNA	4.21358	1.31452	-0.117708	0.000676818	0.461752	NA
ENSG00000182968.3	SOX1	protein_coding	274.703	187.304	0.112901	0.000682954	0.461752	0.401662
[truncated: 28,066 more rows]

## Sheet: D.HD_Cortical_assoc
ENSG	symbol	biotype	HD.mean	Control.mean	beta	pval	padj	prot.code.padj
[truncated: 28,087 more rows]

## Sheet: E.HD_striatal_assoc
ENSG	symbol	biotype	HD.mean	Control.mean	beta	pval	padj	prot.code.padj
[truncated: 28,087 more rows]

[truncated: 1 more sheets: F.HOX_genes]
